# Supplementary material for: An Arabidopsis mutant deficient in phosphatidylinositol-4-phosphate kinases ß1 and ß2 displays altered auxin-related responses in roots
Source: Sci Rep. 2022 Apr 28;12:6947. doi: 10.1038/s41598-022-10458-8 (PMC9051118; doi:10.1038/s41598-022-10458-8)
Supplement: Supplementary file 1 — Supplementary Information 12. [file 41598_2022_10458_MOESM1_ESM.xlsx]

## Sheet: Supplemental table T1
	Supplementary table T1. Primers used in the study
		FP	RP
	GUS_genot	GGCCAGCGTATCGTGCTGCG	GGTCGTGCACCATCAGCACG
	pi4kb1_genot	AGGACGTAACCAGAGGGGTAG	CGTTGTGACCCGTCATTAATC
	pi4kb2_genot	AAACCTCCTTATCTTCCGCTG	ATGAACGAAATTGGGTTCTCC
	LBb1.3	ATTTTGCCGATTTCGGAAC
	AT5G23060	GGCTCAAACGCTTGACCTTC	CACGCGGTTCTTAGCATTCG
	AT1G44575	CATTGGAGCTCTCGGAGACAGAGGAA	CTCGTTCGCCTTCGTGAACCCAAACAAT
	AT1G75690	ATGCCAGTTTCAGCTCCATC	TTAGTCATCGTCCTTGAACTC
	AT1G72610	CATTACCGCTGGGTTTGTCT	CATGACCTGTCCTGGTTTGA
	AT2G40340	CAAGTTCAGGTTTTGGTCAGGTG	GCAATCTCCATAGGGTTGAGGC
	AT1G64590	GAGTTTCCTGATGCGGAGAT	TGAGGATGTTGAGTGGGAGA
	AT4G15290	CATTCAACTATTGTTAAGGTGGT	CTCCAGTTTTGTAATGATGAAGG
	AT5G44130	ACCAACAGACAACGCTTTCC	GAGCAGCCGCTTTCTTAGAG
	AT1G19900	CGAATCTTCGTCCCAAGATTATATCTCC	ACTTTACCCAAACACCTTCGC
	AT4G36110	CAACGACGTGCCAAAAGGT	CACATAGCGACTTCGGTGTTGA
	AT3G45700	CAGAAGCTAATCCGCAAACC	AGGAACCAGCCATAGCACTG
	AT4G37390	TAGCGGTGGATTACCGATGGC	TCTAATGATGCTTCTGCTGCTCC
