# Supplementary material for: An Arabidopsis mutant deficient in phosphatidylinositol-4-phosphate kinases ß1 and ß2 displays altered auxin-related responses in roots
Source: Sci Rep. 2022 Apr 28;12:6947. doi: 10.1038/s41598-022-10458-8 (PMC9051118; doi:10.1038/s41598-022-10458-8)
Supplement: Supplementary file 2 — Supplementary Information 13. [file 41598_2022_10458_MOESM2_ESM.xlsx]

## Sheet: Comparaison
An Arabidopsis mutant deficient in phosphatidylinositol-4-phosphate kinases ß1 and ß2 displays some constitutive auxin responses in roots
Anastasiia Starodubtseva1,2,3, Tetiana Kalachova1*, Katarzyna Retzer1, Adriana Jelinková1, Petre Dobrev1, Jozef Lacek1, Romana Pospichalová1, Jindřiška Angelini2, Anne Guivarc’h3, Stéphanie Pateyron4,5, Ludivine Soubigou-Taconnat4,5, Lenka Burketová1, Eric Ruelland6
Supplementary table T2	List of genes differentially expressed in roots of pi4kß1ß2 versus WT
		Pvalue
					1
		0	1e-08	0.05
		LogRatio
		-2.5	-1.5	-1				1	1.5	2.5
	Project nb	NGS2020_14_pi4kb1b2	NGS2020_14_pi4kb1b2	NGS2020_14_pi4kb1b2	NGS2020_14_pi4kb1b2
Validation JC et LT le 18/09/2020	Release date	2020-09-15	2020-09-15	2020-09-15	2020-09-15
AT5G23240	DNAJ heat shock N-terminal domain-containing protein	208.205	286.882	-0.471553	0.0219551
AT4G25480	dehydration response element B1A	163.551	281.727	-0.79393	1.01033e-08
AT3G15440	no data	8.63684	25.6659	-1.58297	6.28809e-05
AT2G25680	molybdate transporter 1	122.553	195.119	-0.688553	0.0165191
AT4G17090	chloroplast beta-amylase	55.2618	240.874	-2.15606	1.92738e-33
AT2G33830	Dormancy/auxin associated family protein	2452.98	8818.99	-1.87872	1.89381e-11
AT4G14130	xyloglucan endotransglucosylase/hydrolase 15	2691.67	4299.87	-0.676079	7.4671e-19
AT1G51090	Heavy metal transport/detoxification superfamily protein	40.3375	72.6401	-0.873873	0.00291155
AT5G20790	no data	85.897	184.251	-1.09232	0.000570442
AT1G13930	no data	7918.29	16312	-1.05088	3.29228e-15
AT5G62360	Plant invertase/pectin methylesterase inhibitor superfamily protein	67.8976	212.375	-1.70357	3.18523e-11
AT1G69572	other RNA	23.7764	49.0927	-1.08268	0.00615417
AT2G38465	no data	96.7759	180.93	-0.931819	0.00776582
AT2G45560	cytochrome P450, family 76, subfamily C, polypeptide 1	160.538	213.026	-0.430663	0.032378
AT5G14920	Gibberellin-regulated family protein	1271.69	1876.29	-0.546198	0.0412799
AT5G14070	Thioredoxin superfamily protein	45.5293	150.2	-1.79459	1.39574e-05
AT2G22590	UDP-Glycosyltransferase superfamily protein	26.6508	87.9347	-1.63329	0.0299397
AT2G15830	no data	69.9387	176.782	-1.32255	6.45958e-07
AT3G07425	no data	108.185	175.578	-0.733752	0.0190771
AT5G20150	SPX domain gene 1	1399.21	2013.39	-0.524873	6.47867e-09
AT1G19900	glyoxal oxidase-related protein	244.444	1440.92	-2.53868	9.20879e-59
AT3G05800	AtBS1(activation-tagged BRI1 suppressor 1)-interacting factor 1	192.232	458.708	-1.25406	1.69184e-23
AT4G30650	Low temperature and salt responsive protein family	1947.98	2582.85	-0.39374	0.00246754
AT1G04370	Ethylene-responsive element binding factor 14	12.5313	32.7752	-1.38136	0.000107523
AT2G28900	outer plastid envelope protein 16-1	884.533	1152.48	-0.38222	1.84051e-05
AT5G22500	fatty acid reductase 1	1397.78	2272.81	-0.708512	3.40893e-06
AT2G15970	cold regulated 413 plasma membrane 1	7552.62	14753.7	-0.983033	6.7964e-10
AT5G54960	pyruvate decarboxylase-2	2100.27	3383.15	-0.694404	0.0160545
AT5G37260	Homeodomain-like superfamily protein	741.044	1003.15	-0.444459	1.62476e-05
AT1G53490	RING/U-box superfamily protein	276.887	387.819	-0.488107	0.000285212
AT5G20670	Protein of unknown function (DUF1677)	26.6795	47.9521	-0.845387	0.00312828
AT1G17100	SOUL heme-binding family protein	129.371	169.949	-0.392251	0.0289241
AT4G29110	no data	129.246	207.849	-0.687831	2.81925e-05
AT3G53530	Chloroplast-targeted copper chaperone protein	20.7344	32.739	-0.663121	0.048931
AT1G11210	Protein of unknown function (DUF761)	550.492	770.54	-0.538745	0.030738
AT3G17790	purple acid phosphatase 17	1108.9	1439.59	-0.373288	0.000988335
AT5G03960	IQ-domain 12	274.404	578.903	-1.08888	7.34981e-09
AT1G24420	HXXXD-type acyl-transferase family protein	28.1147	91.0289	-1.66817	1.19611e-10
AT2G15880	Leucine-rich repeat (LRR) family protein	414.391	662.293	-0.69291	3.58529e-09
AT5G47240	nudix hydrolase homolog 8	404.527	760.492	-0.962242	7.99949e-06
AT1G49230	RING/U-box superfamily protein	243.685	483.782	-0.999774	2.19968e-06
AT4G00165	Bifunctional inhibitor/lipid-transfer protein/seed storage 2S albumin superfamily protein	48.5358	80.4774	-0.739616	0.00326783
AT1G08570	atypical CYS HIS rich thioredoxin 4	1579.84	2208.71	-0.488623	8.84923e-06
AT3G48940	Remorin family protein	99.877	235.855	-1.25045	2.6598e-13
AT3G11660	NDR1/HIN1-like 1	1358.4	1748.4	-0.360391	0.00387873
AT5G44190	GOLDEN2-like 2	337.194	546.177	-0.700758	1.02098e-05
AT5G06690	WCRKC thioredoxin 1	23.9175	50.9377	-1.03804	0.0015806
AT1G46768	related to AP2 1	69.2406	105.281	-0.61447	0.00747728
AT4G12510	Bifunctional inhibitor/lipid-transfer protein/seed storage 2S albumin superfamily protein	869.57	2569.54	-1.55835	6.07309e-37
AT5G54240	Protein of unknown function (DUF1223)	124.583	172.707	-0.47859	0.0126534
AT4G26850	mannose-1-phosphate guanylyltransferase (GDP)s;GDP-galactose:mannose-1-phosphate guanylyltransferases;GDP-galactose:glucose-1-phosphate guanylyltransferases;GDP-galactose:myoinositol-1-phosphate guanylyltransferases;glucose-1-phosphate guanylyltransferase	1144.5	1678.73	-0.552928	1.34758e-06
AT5G11150	vesicle-associated membrane protein 713	1095.66	1327.9	-0.276087	0.00442687
AT5G08260	serine carboxypeptidase-like 35	1315.97	1880.02	-0.514342	1.36396e-09
AT1G28330	dormancy-associated protein-like 1	3508.81	5837.19	-0.744817	5.82876e-18
AT3G63210	Protein of unknown function (DUF581)	2616.09	3997.54	-0.608197	1.83907e-08
AT2G15890	maternal effect embryo arrest 14	1464.32	2803.95	-0.954763	8.00471e-22
AT5G18130	no data	1028.08	1434.39	-0.488313	1.29802e-06
AT2G06200	growth-regulating factor 6	140.164	186.912	-0.411064	0.027916
AT4G14270	no data	3444.15	4360.23	-0.345115	0.00057501
AT5G01790	no data	52.2118	127.715	-1.28401	1.02822e-06
AT1G75780	tubulin beta-1 chain	6844.95	7721.69	-0.174925	0.0375114
AT4G39090	Papain family cysteine protease	34966.3	41484.7	-0.246288	0.0128959
AT1G70220	RNA-processing, Lsm domain	33.8231	50.3139	-0.595842	0.0493973
AT5G62350	Plant invertase/pectin methylesterase inhibitor superfamily protein	4485.63	5629.97	-0.323319	0.026058
AT1G73750	Uncharacterised conserved protein UCP031088, alpha/beta hydrolase	262.504	413.425	-0.656039	1.20969e-08
AT2G29630	thiaminC	588.738	920.403	-0.651704	0.000129774
AT1G51440	alpha/beta-Hydrolases superfamily protein	15.3226	65.4782	-2.21136	5.19932e-05
AT4G21215	no data	553.305	678.179	-0.294345	0.00596854
AT3G61220	NAD(P)-binding Rossmann-fold superfamily protein	705.714	1074.35	-0.609791	0.00733553
AT1G76410	RING/U-box superfamily protein	294.595	366.888	-0.330942	0.046994
AT3G05880	Low temperature and salt responsive protein family	10690.2	17106.4	-0.685057	1.06117e-10
AT3G57920	squamosa promoter binding protein-like 15	109.174	200.859	-0.878451	2.38515e-05
AT5G04330	Cytochrome P450 superfamily protein	234.776	565.255	-1.28156	1.03169e-12
AT1G12080	Vacuolar calcium-binding protein-related	5574.11	10244.4	-0.874641	4.93585e-20
AT4G11360	RING-H2 finger A1B	1367.66	1925.98	-0.52288	0.0146148
AT4G29905	no data	4319.64	6840.4	-0.665141	2.76062e-20
AT3G51350	Eukaryotic aspartyl protease family protein	176.04	316.74	-0.853844	2.42723e-06
AT5G65390	arabinogalactan protein 7	1982.13	2796.6	-0.482443	0.00162611
AT4G25250	Plant invertase/pectin methylesterase inhibitor superfamily protein	475.27	1138.91	-1.25969	3.75483e-17
AT4G24015	RING/U-box superfamily protein	374.048	1025.04	-1.45962	2.47997e-21
AT3G02040	senescence-related gene 3	1412.47	1812.8	-0.358572	0.000130014
AT5G19600	sulfate transporter 3;5	835.795	2540.29	-1.65351	3.10533e-19
AT1G05562	no data	31.0086	93.2251	-1.57253	1.54993e-07
AT5G46900	Bifunctional inhibitor/lipid-transfer protein/seed storage 2S albumin superfamily protein	1925.34	5301.38	-1.46821	1.56e-36
AT1G20030	Pathogenesis-related thaumatin superfamily protein	340.439	418.344	-0.303154	0.0301922
AT4G06744	Leucine-rich repeat (LRR) family protein	3601.94	4401.35	-0.282986	0.0384404
AT4G14380	no data	87.1124	134.507	-0.640917	0.00429215
AT2G37630	myb-like HTH transcriptional regulator family protein	611.409	788.812	-0.368914	0.000443452
AT4G25490	C-repeat/DRE binding factor 1	366.643	498.064	-0.38961	0.0294701
AT2G47890	B-box type zinc finger protein with CCT domain	1207.25	1853.91	-0.618797	3.13405e-13
AT3G52480	no data	274.471	414.788	-0.597593	2.47961e-06
AT2G45470	FASCICLIN-like arabinogalactan protein 8	3686.54	5750.05	-0.637245	1.24725e-13
AT4G16260	Glycosyl hydrolase superfamily protein	13349.4	21656.7	-0.68488	3.75091e-06
AT5G57785	no data	1150.21	1629.22	-0.510898	0.000306529
AT1G78600	light-regulated zinc finger protein 1	1939.16	2495.04	-0.365242	0.00219543
AT5G57110	autoinhibited Ca2+ -ATPase, isoform 8	7658.07	8908.42	-0.219949	0.0320331
AT4G17760	damaged DNA binding;exodeoxyribonuclease IIIs	110.148	176.626	-0.67865	1.79879e-05
AT5G10430	arabinogalactan protein 4	3653.13	5814.85	-0.6545	1.91705e-06
AT5G24490	30S ribosomal protein, putative	928.352	1706.7	-0.883988	1.77109e-22
AT1G69080	Adenine nucleotide alpha hydrolases-like superfamily protein	144.431	313.042	-1.13422	1.49952e-09
AT4G12520	Bifunctional inhibitor/lipid-transfer protein/seed storage 2S albumin superfamily protein	2413.79	4586.72	-0.927094	1.25508e-16
AT1G78990	HXXXD-type acyl-transferase family protein	289.947	893.823	-1.62159	4.14365e-19
AT4G36570	RAD-like 3	4.66295	29.6596	-2.64146	7.87678e-09
AT1G69440	Argonaute family protein	180.198	248.376	-0.467734	0.00359781
AT5G44410	FAD-binding Berberine family protein	82.5713	418.705	-2.34003	1.06939e-58
AT5G27320	alpha/beta-Hydrolases superfamily protein	600.851	839.585	-0.48429	6.14867e-07
AT4G13250	NAD(P)-binding Rossmann-fold superfamily protein	434.243	610.783	-0.489637	3.01964e-06
AT5G17300	Homeodomain-like superfamily protein	177.674	241.439	-0.444795	0.0123377
AT3G21150	B-box 32	8.18972	16.8031	-1.02362	0.0406526
AT5G10410	ENTH/ANTH/VHS superfamily protein	288.591	364.931	-0.341137	0.0450386
AT3G46130	myb domain protein 48	460.21	840.825	-0.853034	0.00102615
AT2G46890	Protein of unknown function (DUF1295)	1416.5	2565.9	-0.855089	9.65471e-06
AT2G26690	Major facilitator superfamily protein	752.993	1048.58	-0.477757	9.16922e-05
AT2G17300	no data	317.479	507.74	-0.677052	1.81197e-08
AT1G60270	beta glucosidase 6	131.197	458.846	-1.82285	3.30846e-13
AT1G76590	PLATZ transcription factor family protein	255.357	412.263	-0.690136	2.29307e-09
AT5G57770	Plant protein of unknown function (DUF828) with plant pleckstrin homology-like region	347.87	928.038	-1.41893	5.87488e-34
AT2G31230	ethylene-responsive element binding factor 15	189.524	397.76	-1.08117	2.16868e-10
AT1G08890	Major facilitator superfamily protein	1762.74	2108.62	-0.256277	0.00482761
AT3G21670	Major facilitator superfamily protein	139.839	461.513	-1.72385	1.65311e-40
AT4G27440	protochlorophyllide oxidoreductase B	280.357	1173.07	-2.06558	8.48181e-106
AT3G53460	chloroplast RNA-binding protein 29	2856.95	3572.14	-0.322801	0.000292155
AT2G23840	HNH endonuclease	12.8188	31.9351	-1.32762	0.00173805
AT4G16750	Integrase-type DNA-binding superfamily protein	187.392	367.574	-0.975264	1.6555e-15
AT3G22142	Bifunctional inhibitor/lipid-transfer protein/seed storage 2S albumin superfamily protein	84.1665	215.214	-1.3462	1.21062e-08
AT5G17460	no data	1399.24	1786.77	-0.35286	0.000185838
AT1G13670	no data	513.63	1219.71	-1.2041	0.00148706
AT3G18610	nucleolin like 2	177.999	226.195	-0.343251	0.0297059
AT2G46530	auxin response factor 11	125.318	210.516	-0.744587	1.49864e-05
AT5G66052	no data	309.06	615.799	-0.993821	7.21473e-08
AT1G20440	cold-regulated 47	22425.8	34226.3	-0.613132	3.3374e-09
AT1G30280	Chaperone DnaJ-domain superfamily protein	187.376	506.923	-1.44055	1.0972e-23
AT5G09440	EXORDIUM like 4	2441.47	3096.87	-0.346969	0.000418066
AT1G10070	branched-chain amino acid transaminase 2	81.3996	255.198	-1.66219	3.96567e-18
AT1G78180	Mitochondrial substrate carrier family protein	195.964	253.584	-0.372263	0.0106484
AT2G35820	ureidoglycolate hydrolases	15.5449	36.0961	-1.19464	0.00024187
AT3G63470	serine carboxypeptidase-like 40	852.191	1000.5	-0.229297	0.0337015
AT2G42610	Protein of unknown function (DUF640)	126.983	231.82	-0.868649	3.05115e-08
AT1G70880	Polyketide cyclase/dehydrase and lipid transport superfamily protein	237.031	614.827	-1.37808	2.07801e-34
AT1G11545	xyloglucan endotransglucosylase/hydrolase 8	2076.05	2889.09	-0.47418	1.95777e-09
AT1G54410	dehydrin family protein	38983.2	48935.5	-0.326581	2.95482e-05
AT3G15630	no data	1962.01	3266.66	-0.75831	1.56747e-09
AT5G03240	polyubiquitin 3	30504	38118.6	-0.319678	5.34866e-05
AT1G10380	Putative membrane lipoprotein	1432.78	1941.18	-0.444599	0.000764858
AT5G10860	Cystathionine beta-synthase (CBS) family protein	13953.2	16135	-0.209546	0.00946647
AT4G15450	Senescence/dehydration-associated protein-related	408.688	526.038	-0.365987	0.0382108
AT3G18080	B-S glucosidase 44	792.607	3113.86	-1.96313	5.16787e-74
AT1G25440	B-box type zinc finger protein with CCT domain	49.6241	107.203	-1.1015	1.61929e-06
AT2G45480	growth-regulating factor 9	127.329	173.462	-0.444674	0.0200532
AT2G01290	ribose-5-phosphate isomerase 2	359.832	446.963	-0.313631	0.0335254
AT4G34920	PLC-like phosphodiesterases superfamily protein	1151.87	1623.21	-0.496736	1.10385e-08
AT1G23390	Kelch repeat-containing F-box family protein	752.07	917.352	-0.286837	0.0295341
AT3G10810	zinc finger (C3HC4-type RING finger) family protein	1450.06	1675.61	-0.208019	0.0185965
AT3G61060	phloem protein 2-A13	832.436	1897.63	-1.21722	6.26452e-22
AT3G17640	Leucine-rich repeat (LRR) family protein	88.4169	154.409	-0.803036	2.16843e-06
AT3G63200	PATATIN-like protein 9	4212.04	5725.52	-0.443194	0.000647988
AT5G11550	ARM repeat superfamily protein	223.693	327.378	-0.55127	7.91508e-05
AT4G27560	UDP-Glycosyltransferase superfamily protein	1033.47	1457.94	-0.505802	0.000230304
AT1G58520	lipases;hydrolases, acting on ester bonds	331.606	549.72	-0.726543	8.34919e-08
AT4G25780	CAP (Cysteine-rich secretory proteins, Antigen 5, and Pathogenesis-related 1 protein) superfamily protein	17.797	49.8178	-1.43347	1.87331e-05
AT1G01420	UDP-glucosyl transferase 72B3	119.491	264.585	-1.15645	7.04033e-12
AT1G49650	alpha/beta-Hydrolases superfamily protein	135.475	202.925	-0.59325	0.00281743
AT1G67910	no data	140.974	430.243	-1.61997	1.56663e-27
AT5G28490	Protein of unknown function (DUF640)	95.2754	183.909	-0.962743	1.77628e-06
AT3G26580	Tetratricopeptide repeat (TPR)-like superfamily protein	661.637	877.463	-0.408548	0.000683573
AT1G55910	zinc transporter 11 precursor	255.677	346.244	-0.437615	0.00339513
AT5G58070	temperature-induced lipocalin	1501.4	2275.17	-0.601179	0.00033975
AT3G18773	RING/U-box superfamily protein	72.9658	243.136	-1.73456	2.01987e-28
AT4G27520	early nodulin-like protein 2	942.708	2418.6	-1.38949	1.45678e-25
AT5G57180	chloroplast import apparatus 2	73.6092	238.256	-1.68982	3.40893e-06
AT5G06280	no data	414.677	747.243	-0.848645	4.23155e-12
AT1G75750	GAST1 protein homolog 1	6662.7	15286	-1.20063	5.17312e-38
AT5G44610	microtubule-associated protein 18	2124.37	2785.61	-0.390722	0.00244524
AT1G08550	non-photochemical quenching 1	186.692	261.198	-0.485886	0.00597272
AT5G12250	beta-6 tubulin	9526.23	11435.2	-0.263502	0.00033746
AT1G64500	Glutaredoxin family protein	54.6253	112.486	-1.038	0.000859278
AT2G17840	Senescence/dehydration-associated protein-related	3487.72	4091.36	-0.222444	0.0212233
AT1G14700	purple acid phosphatase 3	55.1437	116.554	-1.08156	9.81966e-08
AT1G67870	glycine-rich protein	799.943	2924.24	-1.868	3.83456e-49
AT1G20620	catalase 3	9960.87	28166.5	-1.51178	1.08025e-24
AT3G09540	Pectin lyase-like superfamily protein	416.43	718.757	-0.780883	2.67415e-12
AT5G23920	no data	911.346	1533.98	-0.750991	3.84567e-15
AT3G04550	no data	196.219	312.229	-0.638502	0.0316642
AT4G07825	no data	1323.6	1569.57	-0.243241	0.017642
AT3G28130	nodulin MtN21 /EamA-like transporter family protein	459.41	680.082	-0.561367	2.12766e-07
AT3G06590	basic helix-loop-helix (bHLH) DNA-binding superfamily protein	1301.1	1508.14	-0.210625	0.0335254
AT1G27020	no data	1961.39	2679.14	-0.445076	0.027699
AT3G49670	Leucine-rich receptor-like protein kinase family protein	1400.83	1806.15	-0.368204	6.15327e-06
AT3G59370	Vacuolar calcium-binding protein-related	1144.84	2671.44	-1.22413	4.59626e-21
AT2G15320	Leucine-rich repeat (LRR) family protein	403.094	658.691	-0.71283	6.17177e-10
AT1G74940	Protein of unknown function (DUF581)	634.079	909.525	-0.518154	7.19219e-08
AT2G03440	nodulin-related protein 1	1194.98	1596.81	-0.41837	1.67285e-07
AT5G62070	IQ-domain 23	831.997	1021.68	-0.303702	0.0157484
AT3G52060	Core-2/I-branching beta-1,6-N-acetylglucosaminyltransferase family protein	2974.79	7305.89	-1.29591	6.68418e-65
AT1G20450	Dehydrin family protein	12242.5	15336.8	-0.321961	2.95868e-05
AT1G21090	Cupredoxin superfamily protein	1324.48	1536.75	-0.21366	0.0227698
AT1G03410	2-oxoglutarate (2OG) and Fe(II)-dependent oxygenase superfamily protein	134.754	212.195	-0.655463	6.89216e-06
AT2G36830	gamma tonoplast intrinsic protein	24885.3	40181.1	-0.688533	2.15983e-21
AT1G74430	myb domain protein 95	40.1778	117.343	-1.57347	5.35561e-10
AT5G64170	dentin sialophosphoprotein-related	1642.62	1980.12	-0.26673	0.017408
AT5G40500	no data	81.6114	115.584	-0.503371	0.0185394
AT5G57930	Arabidopsis thaliana protein of unknown function (DUF794)	468.674	593.934	-0.342766	0.00259992
AT1G72510	Protein of unknown function (DUF1677)	3901.43	5127.78	-0.402844	0.00648106
AT5G54980	Uncharacterised protein family (UPF0497)	405.374	686.872	-0.754334	1.55453e-11
AT3G15353	metallothionein 3	2390.71	5527.26	-1.21375	1.63766e-19
AT4G36240	GATA transcription factor 7	255.157	413.512	-0.698995	1.04673e-06
AT1G69870	nitrate transporter 1.7	276.428	434.944	-0.641467	1.83832e-06
AT5G65970	Seven transmembrane MLO family protein	1514.19	2869.44	-0.922237	1.77787e-28
AT1G74520	HVA22 homologue A	887.17	1079.43	-0.281996	0.00246462
AT3G14595	Ribosomal protein L18ae family	1470.05	1836.53	-0.321516	0.000100607
AT3G15620	DNA photolyase family protein	186.598	256.846	-0.458976	0.00243529
AT1G49660	carboxyesterase 5	2602.93	3596.25	-0.460719	0.00280786
AT5G40730	arabinogalactan protein 24	6466.99	8663.91	-0.426237	1.27193e-06
AT3G03470	cytochrome P450, family 87, subfamily A, polypeptide 9	196.216	300.57	-0.613321	5.36707e-06
AT5G23050	acyl-activating enzyme 17	2655.27	4232.18	-0.691735	1.44934e-05
AT2G23672	other RNA	17.6248	33.8065	-0.977959	0.0223211
AT3G47160	RING/U-box superfamily protein	1714.73	2187.13	-0.351293	1.66425e-05
AT3G14067	Subtilase family protein	4625.62	6346.67	-0.456307	7.05853e-06
AT5G59780	myb domain protein 59	3438.05	4286.82	-0.310414	0.0156766
AT1G72810	Pyridoxal-5'-phosphate-dependent enzyme family protein	1294.28	1623.24	-0.325576	0.000276576
AT1G78630	Ribosomal protein L13 family protein	1247.09	1677.61	-0.429137	2.45181e-07
AT1G18880	Major facilitator superfamily protein	2403.95	4436.07	-0.886418	3.55033e-21
AT2G15960	no data	96.607	209.663	-1.12913	3.77273e-05
AT4G20840	FAD-binding Berberine family protein	1065.5	1514.32	-0.518875	6.1962e-09
AT2G22540	K-box region and MADS-box transcription factor family protein	508.586	680.577	-0.423604	0.000110072
AT1G33170	S-adenosyl-L-methionine-dependent methyltransferases superfamily protein	1420.29	2292.71	-0.691363	2.05974e-13
AT1G64760	O-Glycosyl hydrolases family 17 protein	1056.84	1273.96	-0.272742	0.0072569
AT1G19350	Brassinosteroid signalling positive regulator (BZR1) family protein	1794.77	2196.08	-0.291191	0.0463558
AT2G37130	Peroxidase superfamily protein	14324.8	26620.4	-0.887696	1.63929e-13
AT2G36320	A20/AN1-like zinc finger family protein	3765.76	5471.24	-0.542629	3.99387e-10
AT5G10170	myo-inositol-1-phosphate synthase 3	3321.83	4368.48	-0.394775	4.8562e-07
AT5G42250	Zinc-binding alcohol dehydrogenase family protein	2169.82	2736.96	-0.335179	2.56441e-05
AT5G03760	Nucleotide-diphospho-sugar transferases superfamily protein	2003.42	2511.46	-0.325454	0.000287911
AT3G59350	Protein kinase superfamily protein	2558.07	3068.59	-0.251408	0.00907559
AT4G25240	SKU5 similar 1	1549.16	1919.75	-0.309086	0.000616973
AT2G21620	Adenine nucleotide alpha hydrolases-like superfamily protein	5038.41	6905.2	-0.45371	5.21398e-07
AT4G26370	antitermination NusB domain-containing protein	167.42	233.537	-0.481851	0.00132073
AT3G22440	FRIGIDA-like protein	9208.17	10686.2	-0.212357	0.022137
AT3G01930	Major facilitator superfamily protein	2109.29	2494.05	-0.24029	0.00850475
AT1G49240	actin 8	23154.9	28299.2	-0.288536	7.46276e-05
AT1G30360	Early-responsive to dehydration stress protein (ERD4)	5744.31	10153.1	-0.820833	2.03216e-30
AT5G62670	H(+)-ATPase 11	1838.61	2428.01	-0.400929	1.17938e-06
AT3G22970	Protein of unknown function (DUF506)	3765.22	5203.17	-0.454738	0.000644883
AT2G38180	SGNH hydrolase-type esterase superfamily protein	853.151	1032.97	-0.275534	0.00331931
AT5G59540	2-oxoglutarate (2OG) and Fe(II)-dependent oxygenase superfamily protein	1618.98	2144.83	-0.415778	0.00193049
AT4G38250	Transmembrane amino acid transporter family protein	2281.31	2841.96	-0.316408	8.00646e-05
AT5G58250	no data	457.608	631.402	-0.462299	1.4298e-05
AT3G60080	RING/U-box superfamily protein	1048.54	1328.48	-0.340174	4.28283e-05
AT4G25640	detoxifying efflux carrier 35	2045	2983.61	-0.552054	0.00337981
AT1G31812	acyl-CoA-binding protein 6	16842.7	20448.4	-0.278711	0.000663214
AT1G68220	Protein of unknown function (DUF1218)	1262.5	1571.95	-0.315499	0.00326207
AT3G47420	phosphate starvation-induced gene 3	1679.51	2200.33	-0.387805	0.00145765
AT4G39730	Lipase/lipooxygenase, PLAT/LH2 family protein	4781.87	5419.6	-0.179267	0.0465441
AT4G14100	transferases, transferring glycosyl groups	298.927	369.662	-0.30616	0.0197806
AT2G35940	BEL1-like homeodomain 1	1054.28	1622.23	-0.62863	1.56571e-05
AT5G20650	copper transporter 5	3514.33	4344.37	-0.30311	0.000794153
AT3G63120	cyclin p1;1	1415.39	1859.35	-0.389827	5.73055e-05
AT3G19030	no data	2132.4	2686.64	-0.349609	0.000937161
AT2G39900	GATA type zinc finger transcription factor family protein	2993.65	3963.12	-0.405648	2.28768e-07
AT3G20100	cytochrome P450, family 705, subfamily A, polypeptide 19	1883.66	2485.82	-0.400386	7.60246e-07
AT2G37220	RNA-binding (RRM/RBD/RNP motifs) family protein	3746.84	4692.8	-0.325085	0.000815267
AT4G18390	TEOSINTE BRANCHED 1, cycloidea and PCF transcription factor 2	152.994	451.776	-1.56071	4.63807e-31
AT1G75190	no data	83.5745	136.657	-0.705809	0.000190857
AT5G62680	Major facilitator superfamily protein	4152.51	4908.89	-0.243357	0.00433259
AT3G54366	no data	869.267	1201.12	-0.460167	2.48508e-05
AT1G80920	Chaperone DnaJ-domain superfamily protein	5733	9007.01	-0.6587	4.63909e-15
AT5G20700	Protein of unknown function (DUF581)	16615.4	22634.8	-0.447111	4.7347e-10
AT4G37250	Leucine-rich repeat protein kinase family protein	886.979	1783.85	-1.01331	5.5853e-13
AT4G27710	cytochrome P450, family 709, subfamily B, polypeptide 3	531.614	684.999	-0.365889	0.000405303
AT2G19310	HSP20-like chaperones superfamily protein	398.247	486.502	-0.290303	0.0371925
AT3G49120	peroxidase CB	19724.5	30721.9	-0.638936	8.60038e-22
AT3G61470	photosystem I light harvesting complex gene 2	769.376	1166.47	-0.628748	5.00693e-07
AT5G27550	P-loop containing nucleoside triphosphate hydrolases superfamily protein	957.756	1152.96	-0.266772	0.0058717
AT3G12145	Leucine-rich repeat (LRR) family protein	425.623	532.353	-0.323673	0.00618582
AT1G01430	TRICHOME BIREFRINGENCE-LIKE 25	1089.44	1577.14	-0.53366	2.52687e-08
AT4G21960	Peroxidase superfamily protein	53426	80006.9	-0.579633	6.78566e-10
AT5G08520	Duplicated homeodomain-like superfamily protein	956.662	1136.01	-0.247598	0.00630461
AT3G57190	peptide chain release factor, putative	28.3326	76.0029	-1.42727	3.83515e-07
AT1G16320	Uncharacterized conserved protein (DUF2358)	347.18	422.12	-0.282364	0.0240144
AT4G14716	acireductone dioxygenase 1	3952.85	4825.16	-0.286861	0.000309173
AT1G67080	abscisic acid (aba)-deficient 4	827.251	1267.65	-0.613772	4.93435e-11
AT3G07310	Protein of unknown function (DUF760)	434.832	1007.28	-1.21716	7.88674e-22
AT4G29080	phytochrome-associated protein 2	1145.28	2461.96	-1.10249	5.79588e-34
AT1G01320	Tetratricopeptide repeat (TPR)-like superfamily protein	738.695	944.119	-0.345439	0.010218
AT2G22170	Lipase/lipooxygenase, PLAT/LH2 family protein	13216.4	17505.6	-0.405381	3.75181e-05
AT1G02300	Cysteine proteinases superfamily protein	187.36	336.406	-0.851445	4.89327e-06
AT3G43960	Cysteine proteinases superfamily protein	1038.99	1304.62	-0.32769	0.000292155
AT1G53230	TEOSINTE BRANCHED 1, cycloidea and PCF transcription factor 3	191.7	254.88	-0.407923	0.0100208
AT1G11820	O-Glycosyl hydrolases family 17 protein	1233.17	1419.81	-0.203699	0.0263719
AT3G03150	no data	2028.67	2716.21	-0.421025	3.28797e-08
AT1G56220	Dormancy/auxin associated family protein	5786.83	8220.16	-0.507075	2.88777e-07
AT1G15260	no data	18.6147	43.4777	-1.21754	2.62027e-05
AT3G52070	no data	70.9485	131.891	-0.900934	7.19806e-06
AT4G04340	ERD (early-responsive to dehydration stress) family protein	2159.62	2792.04	-0.370041	1.52915e-05
AT3G14650	cytochrome P450, family 72, subfamily A, polypeptide 11	643.948	966.137	-0.585361	3.18523e-11
AT5G54770	thiazole biosynthetic enzyme, chloroplast (ARA6) (THI1) (THI4)	1869.34	3638.17	-0.96231	4.844e-30
AT1G75800	Pathogenesis-related thaumatin superfamily protein	4598.55	6119.09	-0.41374	4.1087e-06
AT4G14620	Protein of unknown function (DUF506)	693.76	1049.48	-0.58084	0.000128162
AT1G60800	NSP-interacting kinase 3	1524.18	1830.17	-0.264177	0.00140598
AT1G20020	ferredoxin-NADP(+)-oxidoreductase 2	263.056	398.862	-0.555984	0.02386
AT1G49750	Leucine-rich repeat (LRR) family protein	65.6979	142.334	-1.12311	3.77005e-07
AT2G29550	tubulin beta-7 chain	9225.39	11304.7	-0.292381	0.000142378
AT1G79850	ribosomal protein S17	803.46	1149.63	-0.517218	3.01758e-09
AT5G48880	peroxisomal 3-keto-acyl-CoA thiolase 2	408.556	634.173	-0.633023	0.0171648
AT4G13020	Protein kinase superfamily protein	2617.82	3037.73	-0.214224	0.0104887
AT4G32980	homeobox gene 1	13.0714	41.5559	-1.71939	7.12367e-06
AT5G02160	no data	129.553	252.944	-0.986797	3.63744e-09
AT1G34340	alpha/beta-Hydrolases superfamily protein	907.216	1090.03	-0.26469	0.00650627
AT3G02640	no data	2256.51	2660.94	-0.236371	0.0131318
AT5G45800	Leucine-rich repeat protein kinase family protein	1635.62	1909.18	-0.221974	0.0161955
AT5G13510	Ribosomal protein L10 family protein	579.409	717.66	-0.309039	0.00406398
AT1G10200	GATA type zinc finger transcription factor family protein	5419.06	7293.91	-0.428686	2.08722e-08
AT5G23430	Transducin/WD40 repeat-like superfamily protein	2032.26	2582.14	-0.345942	0.00016981
AT5G19780	tubulin alpha-5	8754.34	11087.3	-0.340509	2.24268e-06
AT1G48320	Thioesterase superfamily protein	672.537	859.269	-0.363707	0.0370638
AT5G16660	no data	1600.47	1896.95	-0.244649	0.00409873
AT4G37300	maternal effect embryo arrest 59	2530.98	3393.89	-0.423527	7.92523e-06
AT5G19860	Protein of unknown function, DUF538	3768.89	5321.32	-0.49705	6.20017e-10
AT5G42825	no data	412.285	566.935	-0.464368	0.0018746
AT3G60130	beta glucosidase 16	2952.78	3602.87	-0.288146	0.000496123
AT3G18780	actin 2	29022.9	38989.8	-0.425891	1.64618e-09
AT1G73655	FKBP-like peptidyl-prolyl cis-trans isomerase family protein	310.673	431.643	-0.477733	0.000232847
AT5G16250	no data	3212.82	4267.67	-0.408306	9.16494e-07
AT3G56910	plastid-specific 50S ribosomal protein 5	1065.83	1498.11	-0.491177	8.45202e-10
AT5G14910	Heavy metal transport/detoxification superfamily protein	505.64	694.59	-0.456741	1.75741e-05
AT5G03940	chloroplast signal recognition particle 54 kDa subunit	759.658	960.47	-0.331833	0.0133336
AT4G10300	RmlC-like cupins superfamily protein	434.884	536.372	-0.30415	0.0114206
AT5G19940	Plastid-lipid associated protein PAP / fibrillin family protein	623.975	994.944	-0.674372	1.34373e-12
AT1G61520	photosystem I light harvesting complex gene 3	1337.61	2048.57	-0.629705	2.54049e-12
AT1G64720	Polyketide cyclase/dehydrase and lipid transport superfamily protein	2632.74	4354.92	-0.721117	8.69323e-13
AT4G15110	cytochrome P450, family 97, subfamily B, polypeptide 3	810.7	951.141	-0.228443	0.0251976
AT3G14660	cytochrome P450, family 72, subfamily A, polypeptide 13	1921.41	2626.77	-0.452144	1.83897e-08
AT4G39970	Haloacid dehalogenase-like hydrolase (HAD) superfamily protein	145.251	237.215	-0.702553	1.56288e-06
AT1G49380	cytochrome c biogenesis protein family	192.082	246.691	-0.360319	0.032038
AT2G34560	P-loop containing nucleoside triphosphate hydrolases superfamily protein	7155.14	8277.2	-0.21024	0.00651832
AT3G11490	rac GTPase activating protein	1150.03	1381.76	-0.264397	0.00311097
AT3G56480	myosin heavy chain-related	1725.01	2378.39	-0.463219	1.30488e-09
AT5G14210	Leucine-rich repeat protein kinase family protein	1466.77	1709.29	-0.221135	0.00963497
AT1G48480	receptor-like kinase 1	1092.5	1898.68	-0.798359	3.42655e-19
AT2G18750	Calmodulin-binding protein	3378.31	4098.13	-0.280811	0.0011148
AT4G28860	casein kinase I-like 4	2039.29	2314.83	-0.182398	0.0432873
AT4G36540	BR enhanced expression 2	58.2155	126.875	-1.1177	5.0551e-09
AT2G01590	chlororespiratory reduction 3	36.4041	56.3602	-0.629806	0.0158354
AT4G30993	Calcineurin-like metallo-phosphoesterase superfamily protein	706.92	859.095	-0.281392	0.00428932
AT1G51110	Plastid-lipid associated protein PAP / fibrillin family protein	51.4242	85.6615	-0.730691	0.000596142
AT5G16110	no data	6190.66	7300.4	-0.239136	0.0139054
AT1G74470	Pyridine nucleotide-disulphide oxidoreductase family protein	1197.84	2106.65	-0.817017	8.05038e-26
AT4G34190	stress enhanced protein 1	249.714	366.572	-0.557366	5.17895e-06
AT3G56940	dicarboxylate diiron protein, putative (Crd1)	688.091	1628.39	-1.24415	5.66111e-36
AT3G23700	Nucleic acid-binding proteins superfamily	140.314	327.17	-1.22746	8.58259e-18
AT4G08920	cryptochrome 1	1732.39	2149.37	-0.310629	0.000133416
AT5G64040	photosystem I reaction center subunit PSI-N, chloroplast, putative / PSI-N, putative (PSAN)	486.819	821.39	-0.75512	4.01792e-08
AT3G01480	cyclophilin 38	281.32	450.411	-0.673416	2.62289e-05
AT3G14415	Aldolase-type TIM barrel family protein	965.753	1133.95	-0.238022	0.0286637
AT5G27290	no data	9.46614	24.8983	-1.37033	0.000371416
AT4G29060	elongation factor Ts family protein	719.766	1039.92	-0.527144	4.12391e-07
AT1G48450	Protein of unknown function (DUF760)	1086.17	1250	-0.202764	0.0322279
AT5G61410	D-ribulose-5-phosphate-3-epimerase	1420.06	1646.57	-0.214159	0.0203604
AT1G69160	no data	178.812	488.436	-1.45945	1.89824e-16
AT5G46110	Glucose-6-phosphate/phosphate translocator-related	675.644	1076.18	-0.669164	9.52045e-12
AT5G23120	photosystem II stability/assembly factor, chloroplast (HCF136)	175.936	322.089	-0.865997	1.04769e-08
AT4G21210	PPDK regulatory protein	103.09	141.757	-0.456791	0.0207309
AT5G64920	COP1-interacting protein 8	1453.95	1677.59	-0.203311	0.0376969
AT3G49140	Pentatricopeptide repeat (PPR) superfamily protein	858.91	1020.44	-0.249496	0.014076
AT1G60160	Potassium transporter family protein	290.246	384.986	-0.403058	0.0266915
AT2G32080	purin-rich alpha 1	4624.29	5631.23	-0.283884	0.000371984
AT2G21960	no data	104.785	213.477	-1.02928	9.2939e-10
AT5G28750	Bacterial sec-independent translocation protein mttA/Hcf106	664.578	795.252	-0.259326	0.0133394
AT2G39470	PsbP-like protein 2	37.403	62.9608	-0.666209	0.0470006
AT1G17430	alpha/beta-Hydrolases superfamily protein	685.956	1003.48	-0.545948	9.31697e-06
AT4G35230	BR-signaling kinase 1	2042.9	2385.29	-0.222414	0.0186394
AT3G14350	STRUBBELIG-receptor family 7	5591.77	6844.06	-0.293918	0.000895251
AT3G49870	ADP-ribosylation factor-like A1C	2338.68	3219.06	-0.46118	6.26771e-09
AT3G52750	Tubulin/FtsZ family protein	624.674	738.89	-0.241759	0.0228951
AT5G57030	Lycopene beta/epsilon cyclase protein	152.426	259.211	-0.761525	6.67397e-08
AT1G07700	Thioredoxin superfamily protein	384.664	475.835	-0.307586	0.0383329
AT5G18980	ARM repeat superfamily protein	670.245	894.681	-0.414084	3.89273e-05
AT1G70900	no data	1087.29	1296.21	-0.254492	0.00444866
AT3G16000	MAR binding filament-like protein 1	454.987	546.051	-0.263595	0.0269138
AT1G80380	P-loop containing nucleoside triphosphate hydrolases superfamily protein	1891.95	2568.15	-0.443015	0.00849668
AT1G75690	DnaJ/Hsp40 cysteine-rich domain superfamily protein	33.312	107.393	-1.70715	1.46777e-14
AT1G17220	Translation initiation factor 2, small GTP-binding protein	583.356	787.438	-0.426424	0.000254935
AT5G25280	serine-rich protein-related	2120.5	2881.77	-0.4428	3.48637e-06
AT2G23540	GDSL-like Lipase/Acylhydrolase superfamily protein	3074.87	5931.02	-0.947851	3.11392e-12
AT4G39350	cellulose synthase A2	5000.07	6644.66	-0.410049	3.71627e-07
AT1G19110	inter-alpha-trypsin inhibitor heavy chain-related	2080.26	2395.1	-0.20361	0.0245041
AT4G12980	Auxin-responsive family protein	268.424	488.177	-0.862619	7.63108e-13
AT2G24790	CONSTANS-like 3	2896.29	3282.33	-0.180955	0.0492081
AT1G51400	Photosystem II 5 kD protein	298.165	496.084	-0.749858	1.00191e-07
AT2G43430	glyoxalase 2-1	965.665	1144.97	-0.243776	0.0161091
AT2G46710	Rho GTPase activating protein with PAK-box/P21-Rho-binding domain	891.83	1124.77	-0.334471	0.00102439
AT1G75840	RAC-like GTP binding protein 5	3015.09	3843.1	-0.349991	3.80452e-06
AT5G66190	ferredoxin-NADP(+)-oxidoreductase 1	624.169	945.956	-0.5929	1.11821e-07
AT3G47070	no data	68.7587	115.602	-0.743292	0.000228608
AT1G14290	sphingoid base hydroxylase 2	1665.11	2068	-0.31572	0.000514279
AT3G12345	no data	179.345	262.891	-0.55692	0.0005801
AT5G16120	alpha/beta-Hydrolases superfamily protein	1376.71	1731.48	-0.331714	4.41151e-05
AT4G00440	Protein of unknown function (DUF3741)	2439.25	2966.71	-0.282747	0.000371285
AT5G56750	N-MYC downregulated-like 1	1585.28	1862.28	-0.233477	0.00608415
AT1G28110	serine carboxypeptidase-like 45	1597.06	2310.94	-0.533784	4.17672e-05
AT1G80640	Protein kinase superfamily protein	425.375	619.593	-0.538716	0.000224106
AT2G25080	glutathione peroxidase 1	1248.64	1477.77	-0.243073	0.00406213
AT2G01910	Microtubule associated protein (MAP65/ASE1) family protein	1953.86	3270.34	-0.741938	8.37337e-21
AT5G35750	histidine kinase 2	801.139	1039.71	-0.374136	0.000105809
AT1G62200	Major facilitator superfamily protein	937.064	1223.34	-0.384012	8.93789e-06
AT3G62660	galacturonosyltransferase-like 7	1297.7	1556.27	-0.261462	0.0057217
AT5G06560	Protein of unknown function, DUF593	1133.32	1352.08	-0.255232	0.00303302
AT4G02530	chloroplast thylakoid lumen protein	395.825	544.437	-0.458682	2.68868e-05
AT5G62220	glycosyltransferase 18	593.835	807.685	-0.447109	3.88965e-05
AT1G27030	no data	4985.65	7402.42	-0.568631	5.95325e-14
AT1G52410	TSK-associating protein 1	479.453	1120.18	-1.22391	3.96832e-21
AT1G52220	no data	118.821	315.827	-1.42475	1.33423e-16
AT2G02180	tobamovirus multiplication protein 3	2157.68	2479.98	-0.200538	0.0223115
AT1G64770	NDH-dependent cyclic electron flow 1	14.5692	33.7293	-1.19179	0.000473411
AT1G11860	Glycine cleavage T-protein family	6997.95	8307.58	-0.247529	0.00110659
AT2G25900	Zinc finger C-x8-C-x5-C-x3-H type family protein	840.841	1500.51	-0.841315	1.41709e-18
AT1G15740	Leucine-rich repeat family protein	2306.02	3145.18	-0.447413	3.14524e-09
AT5G35790	glucose-6-phosphate dehydrogenase 1	95.7504	269.737	-1.49466	2.59384e-23
AT5G18630	alpha/beta-Hydrolases superfamily protein	1229.64	1679.32	-0.44924	1.04769e-08
AT2G32640	Lycopene beta/epsilon cyclase protein	75.2903	113.215	-0.584278	0.00306959
AT4G27430	COP1-interacting protein 7	2182.96	2879.88	-0.39565	3.23159e-05
AT3G17440	novel plant snare 13	1728.59	2198.51	-0.347137	1.13853e-05
AT1G58200	MSCS-like 3	766.012	928.664	-0.277741	0.00473905
AT4G20760	NAD(P)-binding Rossmann-fold superfamily protein	310.164	384.653	-0.311251	0.0178032
AT5G61590	Integrase-type DNA-binding superfamily protein	518.93	1274.25	-1.31373	2.57363e-30
AT1G15820	light harvesting complex photosystem II subunit 6	1031.06	1754.45	-0.78603	2.48193e-10
AT5G57940	cyclic nucleotide gated channel 5	1412.63	1721.03	-0.284679	0.00515113
AT1G01240	no data	459.937	788.552	-0.776053	4.98216e-16
AT1G68020	UDP-Glycosyltransferase / trehalose-phosphatase family protein	955.354	1139.97	-0.254558	0.0197928
AT4G09010	ascorbate peroxidase 4	59.7725	132.173	-1.14675	2.94341e-09
AT5G06530	ABC-2 type transporter family protein	146.804	246.437	-0.746127	0.000548352
AT5G05930	guanylyl cyclase 1	663.272	798.004	-0.267184	0.00912967
AT3G50830	cold-regulated 413-plasma membrane 2	1241.57	1808.97	-0.541793	1.17943e-10
AT2G26980	CBL-interacting protein kinase 3	3109.63	3603.25	-0.21284	0.0175495
AT1G01790	K+ efflux antiporter 1	627.388	836.314	-0.413554	1.55057e-05
AT1G72610	germin-like protein 1	36.6441	142.401	-1.84321	2.10444e-13
AT5G02840	LHY/CCA1-like 1	917.899	1383.3	-0.592278	6.12711e-08
AT4G34830	Pentatricopeptide repeat (PPR) superfamily protein	70.1905	138.865	-0.98264	1.76988e-06
AT3G07940	Calcium-dependent ARF-type GTPase activating protein family	501.18	733.717	-0.555518	8.94971e-06
AT5G48800	Phototropic-responsive NPH3 family protein	869.838	1066.48	-0.296102	0.0143286
AT5G19220	ADP glucose pyrophosphorylase large subunit 1	259.249	337.581	-0.367467	0.0457562
AT4G19160	no data	4432.46	5577.63	-0.333863	0.00122632
AT4G18740	Rho termination factor	16.7973	31.1308	-0.887498	0.00889731
AT5G62000	auxin response factor 2	4223.7	5213.31	-0.300665	0.00140208
AT2G33050	receptor like protein 26	118.374	260.447	-1.13902	7.09444e-13
AT4G35470	plant intracellular ras group-related LRR 4	1201.87	1593.51	-0.407478	4.66794e-07
AT4G18480	P-loop containing nucleoside triphosphate hydrolases superfamily protein	641.674	992.716	-0.62712	1.38365e-09
AT1G18060	no data	254.87	387.104	-0.602001	4.93567e-06
AT3G58490	Phosphatidic acid phosphatase (PAP2) family protein	728.088	1028.21	-0.499744	6.30956e-07
AT1G62750	Translation elongation factor EFG/EF2 protein	670.689	949.741	-0.493856	0.000271026
AT3G17040	high chlorophyll fluorescent 107	222.299	403.469	-0.840876	0.000541777
AT2G32450	Calcium-binding tetratricopeptide family protein	514.313	620.315	-0.271613	0.0162762
AT5G12900	no data	1147.64	1343.44	-0.230625	0.0354771
AT2G18560	UDP-Glycosyltransferase superfamily protein	143.623	298.949	-1.02971	3.10929e-07
AT5G03520	RAB GTPase homolog 8C	3115.62	3612.08	-0.213649	0.0128927
AT5G64740	cellulose synthase 6	10621.7	12483.5	-0.231496	0.0179502
AT4G37550	Acetamidase/Formamidase family protein	291.581	615.988	-1.07814	6.28791e-22
AT3G02885	GAST1 protein homolog 5	1578.28	2465.06	-0.650075	0.0128991
AT4G11190	Disease resistance-responsive (dirigent-like protein) family protein	2363.2	5740.38	-1.28838	1.34393e-59
AT4G35440	chloride channel E	75.1672	138.992	-0.886322	4.75968e-07
AT1G56720	Protein kinase superfamily protein	775.986	1032.22	-0.410109	1.4976e-05
AT4G35920	PLAC8 family protein	1667.44	2281.82	-0.452821	9.16234e-08
AT4G39710	FK506-binding protein 16-2	68.0406	116.006	-0.771596	9.47872e-05
AT2G26170	cytochrome P450, family 711, subfamily A, polypeptide 1	1278.04	1457.1	-0.189725	0.0357935
AT1G06570	phytoene desaturation 1	722.988	850.427	-0.234852	0.0320413
AT1G03630	protochlorophyllide oxidoreductase C	28.4225	102.681	-1.84464	3.42675e-15
AT4G27030	fatty acid desaturase A	37.2131	81.8867	-1.11571	4.93432e-05
AT5G18660	NAD(P)-binding Rossmann-fold superfamily protein	140.927	192.066	-0.44442	0.00889731
AT5G08050	Protein of unknown function (DUF1118)	85.2808	212.543	-1.32279	8.22569e-07
AT1G10550	xyloglucan:xyloglucosyl transferase 33	100.214	205.233	-1.02897	3.08339e-08
AT1G49032	no data	280.976	447.053	-0.663008	8.599e-07
AT1G45474	photosystem I light harvesting complex gene 5	54.9556	124.1	-1.17325	5.15906e-08
AT2G28800	63 kDa inner membrane family protein	1755.62	2180.6	-0.31328	0.000129524
AT5G47040	lon protease 2	2004.03	2429.12	-0.277465	0.000616973
AT4G09650	ATP synthase delta-subunit gene	713.877	978.812	-0.45673	0.00025906
AT3G16430	jacalin-related lectin 31	5002.32	5892.75	-0.236127	0.00566718
AT4G28660	photosystem II reaction center PSB28 protein	139.985	207.647	-0.551764	0.0122731
AT3G16570	rapid alkalinization factor 23	504.97	713.932	-0.498626	7.47158e-07
AT5G02120	one helix protein	43.4855	93.0924	-1.09511	7.93043e-08
AT3G26890	no data	1732.14	2195.15	-0.341333	0.000181304
AT1G60140	trehalose phosphate synthase	3752.78	4977.85	-0.405578	6.11477e-06
AT4G32190	Myosin heavy chain-related protein	319.375	417.345	-0.386904	0.00275948
AT2G46820	photosystem I P subunit	506.664	688.335	-0.439569	7.17807e-05
AT2G34460	NAD(P)-binding Rossmann-fold superfamily protein	213.645	296.992	-0.478313	0.000558943
AT3G54890	photosystem I light harvesting complex gene 1	1262.48	2100.49	-0.768143	6.2281e-09
AT4G37930	serine transhydroxymethyltransferase 1	1638.8	2700.71	-0.724766	9.54982e-10
AT1G72180	Leucine-rich receptor-like protein kinase family protein	901.132	1163.51	-0.368076	0.000952597
AT1G11840	glyoxalase I homolog	30522.4	46271.3	-0.597591	6.23459e-09
AT3G55800	sedoheptulose-bisphosphatase	110.642	224.171	-0.903113	0.0114269
AT1G80180	no data	1089.6	1818.73	-0.73973	7.59049e-21
AT4G35780	ACT-like protein tyrosine kinase family protein	1156.86	1548.69	-0.42404	1.51143e-05
AT2G05620	proton gradient regulation 5	265.49	366.842	-0.463822	0.00098576
AT3G50350	Protein of unknown function (DUF1685)	364.11	611.604	-0.745197	6.46226e-06
AT2G33330	plasmodesmata-located protein 3	546.788	732.183	-0.418866	8.9181e-05
AT5G18490	Plant protein of unknown function (DUF946)	887.166	1036.48	-0.220408	0.0294504
AT2G46330	arabinogalactan protein 16	6647.29	7720.61	-0.217242	0.020691
AT2G39730	rubisco activase	1206.59	1919.47	-0.684583	3.7351e-05
AT1G53440	Leucine-rich repeat transmembrane protein kinase	922.473	1449.25	-0.653287	1.93757e-11
AT4G18370	DEGP protease 5	216.259	275.696	-0.34892	0.0227089
AT5G12110	Glutathione S-transferase, C-terminal-like;Translation elongation factor EF1B/ribosomal protein S6	718.611	1148.23	-0.673716	4.99763e-10
AT1G21920	Histone H3 K4-specific methyltransferase SET7/9 family protein	3434.4	4165.45	-0.275151	0.00382064
AT3G54050	high cyclic electron flow 1	63.8332	116.305	-0.82927	0.00450818
AT1G76090	sterol methyltransferase 3	5546.17	6422.65	-0.208392	0.0344399
AT1G48280	hydroxyproline-rich glycoprotein family protein	328.87	399.918	-0.279797	0.0382065
AT1G78270	UDP-glucosyl transferase 85A4	186.191	278.89	-0.585442	3.7189e-05
AT1G11330	S-locus lectin protein kinase family protein	507.747	705.038	-0.466668	0.010227
AT2G42890	MEI2-like 2	1367.82	1620.89	-0.244042	0.00616841
AT3G05165	Major facilitator superfamily protein	5390.7	6277.27	-0.221652	0.0109978
AT4G30110	heavy metal atpase 2	440.751	549.216	-0.316761	0.0335885
AT3G16460	Mannose-binding lectin superfamily protein	51938.7	60276.9	-0.216085	0.0137134
AT3G47560	alpha/beta-Hydrolases superfamily protein	286.3	387.604	-0.437903	0.00161216
AT3G09260	Glycosyl hydrolase superfamily protein	218059	355420	-0.702382	7.96036e-20
AT1G74460	GDSL-like Lipase/Acylhydrolase superfamily protein	1491.73	3257.5	-1.1202	8.36677e-09
AT4G15765	FAD/NAD(P)-binding oxidoreductase family protein	166.842	309.666	-0.898424	2.47428e-10
AT1G09440	Protein kinase superfamily protein	221.764	423.381	-0.931434	2.1248e-15
AT4G28250	expansin B3	3688.34	7292.49	-0.974649	5.64696e-06
AT5G54270	light-harvesting chlorophyll B-binding protein 3	1246.53	2192.64	-0.862559	1.19857e-09
AT3G54720	Peptidase M28 family protein	717.687	1116.22	-0.636997	5.64531e-14
AT3G59780	Rhodanese/Cell cycle control phosphatase superfamily protein	518.67	682.231	-0.393315	0.000701664
AT1G20090	RHO-related protein from plants 2	3008.61	3482.1	-0.210577	0.020884
AT1G79760	downstream target of AGL15-4	216.826	429.57	-1.00351	4.23702e-10
AT5G54380	protein kinase family protein	2411.34	2777.51	-0.203087	0.0331514
AT5G04140	glutamate synthase 1	135.382	232.617	-0.75742	3.79599e-06
AT2G44210	Protein of Unknown Function (DUF239)	248.77	374.354	-0.592266	6.43818e-06
AT3G22890	ATP sulfurylase 1	18095.2	20732.5	-0.198546	0.0198273
AT4G23670	Polyketide cyclase/dehydrase and lipid transport superfamily protein	20240.4	60768.3	-1.58704	2.07114e-70
AT1G44575	Chlorophyll A-B binding family protein	239.563	529.233	-1.1467	4.39894e-16
AT1G52230	photosystem I subunit H2	148.357	247.498	-0.691371	0.040087
AT4G03420	Protein of unknown function (DUF789)	1008.99	1321.65	-0.390197	2.87955e-05
AT3G50820	photosystem II subunit O-2	464.84	751.903	-0.678778	1.773e-06
AT2G28470	beta-galactosidase 8	1465.86	3446.71	-1.23072	7.76061e-22
AT3G26700	Protein kinase superfamily protein	522.849	707.472	-0.44404	0.00505007
AT3G16420	PYK10-binding protein 1	60517.6	74758.7	-0.30335	1.54308e-05
AT1G31800	cytochrome P450, family 97, subfamily A, polypeptide 3	336.546	598.847	-0.832443	5.30218e-14
AT4G03110	RNA-binding protein-defense related 1	1072.71	1638.06	-0.610317	8.60178e-13
AT4G00330	calmodulin-binding receptor-like cytoplasmic kinase 2	899.831	1264.43	-0.491486	1.90967e-09
AT1G02860	SPX (SYG1/Pho81/XPR1) domain-containing protein	1011.28	1500.33	-0.573234	0.00067845
AT5G61290	Flavin-binding monooxygenase family protein	49.2205	286.124	-2.51902	3.95406e-36
AT4G27450	Aluminium induced protein with YGL and LRDR motifs	1384.35	2192.31	-0.663637	5.79133e-13
AT3G23730	xyloglucan endotransglucosylase/hydrolase 16	539.937	965.56	-0.834546	1.63404e-13
AT2G47010	no data	273.814	404.412	-0.561044	9.22593e-06
AT4G35250	NAD(P)-binding Rossmann-fold superfamily protein	225.998	342.258	-0.595992	7.5348e-06
AT4G15560	Deoxyxylulose-5-phosphate synthase	2934.43	3953.23	-0.431307	1.08502e-06
AT5G03545	no data	3394.12	9690.31	-1.49445	8.05038e-26
AT2G45170	AUTOPHAGY 8E	1340.27	2150.15	-0.682277	1.38974e-13
AT5G44020	HAD superfamily, subfamily IIIB acid phosphatase	8809.08	11779.6	-0.423231	4.1352e-08
AT5G47800	Phototropic-responsive NPH3 family protein	143.866	270.053	-0.902398	3.27467e-05
AT1G12780	UDP-D-glucose/UDP-D-galactose 4-epimerase 1	1984.67	2651.7	-0.418391	1.18552e-07
AT3G47470	light-harvesting chlorophyll-protein complex I subunit A4	2846.84	4547.86	-0.682767	1.78093e-16
AT2G41880	guanylate kinase 1	489.604	575.5	-0.233585	0.0468426
AT5G12420	O-acyltransferase (WSD1-like) family protein	1509.75	2306.29	-0.608279	2.12361e-08
AT3G16800	Protein phosphatase 2C family protein	1664.83	2099.43	-0.334929	0.000476107
AT1G76100	plastocyanin 1	29.3526	44.0728	-0.579179	0.0483051
AT4G25080	magnesium-protoporphyrin IX methyltransferase	480.237	947.415	-0.981561	2.50531e-23
AT4G26790	GDSL-like Lipase/Acylhydrolase superfamily protein	159.684	267.5	-0.747365	4.62549e-06
AT3G14050	RELA/SPOT homolog 2	1577.35	2241.55	-0.501537	1.37859e-08
AT5G38520	alpha/beta-Hydrolases superfamily protein	42.3985	103.146	-1.27365	9.95773e-07
AT5G39530	Protein of unknown function (DUF1997)	33.2364	105.186	-1.65825	6.94915e-15
AT2G46220	Uncharacterized conserved protein (DUF2358)	537.403	861.229	-0.680412	7.71866e-14
AT4G34350	4-hydroxy-3-methylbut-2-enyl diphosphate reductase	2595.46	3286.42	-0.339825	2.34353e-05
AT5G56980	no data	2775.06	3482.13	-0.324694	0.00116334
AT1G63240	no data	193.463	285.273	-0.558419	3.79326e-05
AT5G28770	bZIP transcription factor family protein	1047.11	1331.21	-0.35433	0.00225408
AT1G03457	RNA-binding (RRM/RBD/RNP motifs) family protein	394.107	687.254	-0.804557	5.133e-12
AT3G02500	no data	20.6508	44.036	-1.10968	0.00273425
AT2G42220	Rhodanese/Cell cycle control phosphatase superfamily protein	69.1369	156.676	-1.19408	2.62551e-10
AT2G41990	no data	25.7465	44.1136	-0.770488	0.0079552
AT4G20780	calmodulin like 42	890.837	1153.15	-0.372671	1.44207e-05
AT1G21270	wall-associated kinase 2	21.7671	48.7741	-1.18615	8.96538e-05
AT2G47450	chloroplast signal recognition particle component (CAO)	308.032	472.168	-0.614589	6.10647e-06
AT1G23740	Oxidoreductase, zinc-binding dehydrogenase family protein	63.2363	156.013	-1.30199	1.05082e-13
AT5G43150	no data	1452.05	2246.93	-0.62624	8.85608e-08
AT1G78020	Protein of unknown function (DUF581)	383.492	990.04	-1.3514	2.39351e-19
AT5G04220	Calcium-dependent lipid-binding (CaLB domain) family protein	389.408	492.868	-0.335733	0.0105955
AT3G48390	MA3 domain-containing protein	49.8024	84.3566	-0.759453	0.000298439
AT1G75500	Walls Are Thin 1	13215.2	17321.6	-0.403561	0.0212462
AT1G79520	Cation efflux family protein	436.243	572.873	-0.39014	0.000865552
AT4G25050	acyl carrier protein 4	119.618	364.488	-1.5844	1.30363e-15
AT5G19190	no data	347.23	464.405	-0.416308	0.00689005
AT1G24170	Nucleotide-diphospho-sugar transferases superfamily protein	2362.42	2671.61	-0.177925	0.043329
AT5G60850	OBF binding protein 4	621.238	795.761	-0.351661	0.0281679
AT5G17230	PHYTOENE SYNTHASE	499.434	682.57	-0.447956	0.000199624
AT3G26650	glyceraldehyde 3-phosphate dehydrogenase A subunit	458.295	826.192	-0.847532	2.77605e-15
AT1G54740	Protein of unknown function (DUF3049)	621.015	856.405	-0.461793	7.25782e-05
AT1G42970	glyceraldehyde-3-phosphate dehydrogenase B subunit	327.104	504.257	-0.592492	0.0193634
AT3G16470	Mannose-binding lectin superfamily protein	5733.33	17104.8	-1.56974	1.2024e-52
AT1G73640	RAB GTPase homolog A6A	409.899	621.988	-0.598022	8.58983e-08
AT4G04830	methionine sulfoxide reductase B5	9711.13	12069	-0.310519	0.000422626
AT1G10360	glutathione S-transferase TAU 18	81.8	172.033	-1.06445	2.88865e-10
AT1G21100	O-methyltransferase family protein	1471.82	3374	-1.19816	1.43349e-29
AT3G61630	cytokinin response factor 6	269.015	411.412	-0.615674	7.21161e-06
AT4G17870	Polyketide cyclase/dehydrase and lipid transport superfamily protein	3924.37	4467.52	-0.185931	0.043138
AT1G68740	EXS (ERD1/XPR1/SYG1) family protein	1122.77	1626.66	-0.52138	0.00524751
AT1G44446	Pheophorbide a oxygenase family protein with Rieske [2Fe-2S] domain	354.857	447.626	-0.338401	0.0178813
AT1G70750	Protein of unknown function, DUF593	714.648	934.144	-0.386286	0.000311534
AT5G67030	zeaxanthin epoxidase (ZEP) (ABA1)	1244.18	1584.9	-0.351004	6.26213e-05
AT4G22570	adenine phosphoribosyl transferase 3	769.92	1561.27	-1.02092	3.54121e-23
AT1G76890	Duplicated homeodomain-like superfamily protein	1022.02	1556.05	-0.60292	4.90206e-11
AT3G57780	no data	186.291	406.069	-1.1251	5.13226e-21
AT5G38020	S-adenosyl-L-methionine-dependent methyltransferases superfamily protein	1826.35	3147.22	-0.788059	3.02201e-05
AT2G39420	alpha/beta-Hydrolases superfamily protein	1999.94	2508.34	-0.322125	0.00276685
AT5G10230	annexin 7	398.876	1071.79	-1.41412	1.0703e-30
AT1G70290	trehalose-6-phosphatase synthase S8	1207.91	1722.59	-0.500509	1.4603e-05
AT2G31945	no data	99.261	149.25	-0.628635	0.0135692
AT4G17480	alpha/beta-Hydrolases superfamily protein	126.045	173.527	-0.454878	0.0405164
AT5G23820	MD-2-related lipid recognition domain-containing protein	6342.3	7803.7	-0.295279	0.000169271
AT4G01390	TRAF-like family protein	1409.53	2045.5	-0.570518	0.0454365
AT4G01060	CAPRICE-like MYB3	6.84635	21.8593	-1.6698	0.000122326
AT4G01330	Protein kinase superfamily protein	1354.62	1775.76	-0.392003	5.57828e-07
AT1G77520	O-methyltransferase family protein	193.558	1447.93	-2.88819	2.35854e-61
AT4G37800	xyloglucan endotransglucosylase/hydrolase 7	249.644	2243.31	-3.16693	8.71796e-284
AT2G39310	jacalin-related lectin 22	7859.3	25290.7	-1.68273	1.26674e-74
AT1G02660	alpha/beta-Hydrolases superfamily protein	366.885	669.317	-0.739836	0.0226169
AT5G13770	Pentatricopeptide repeat (PPR-like) superfamily protein	47.1748	89.0407	-0.900243	0.000791001
AT4G35090	catalase 2	10816.7	12329.7	-0.186645	0.0373503
AT1G70890	MLP-like protein 43	1074.97	3790.49	-1.8274	4.76644e-68
AT3G46700	UDP-Glycosyltransferase superfamily protein	1888.17	2889.54	-0.598474	1.9652e-08
AT3G55840	Hs1pro-1 protein	82.6822	136.786	-0.714079	0.000113081
AT2G18470	roline-rich extensin-like receptor kinase 4	168.485	340.123	-1.01167	5.21171e-12
AT1G70700	TIFY domain/Divergent CCT motif family protein	127.336	184.146	-0.520214	0.00233174
AT2G32800	protein kinase family protein	476.928	733.476	-0.597757	0.00028439
AT2G31730	basic helix-loop-helix (bHLH) DNA-binding superfamily protein	247.273	415.977	-0.749809	1.11737e-09
AT4G36900	related to AP2 10	297.93	477.764	-0.670873	1.20662e-06
AT1G61260	Protein of unknown function (DUF761)	348.957	455.811	-0.385278	0.00468183
AT1G03610	Protein of unknown function (DUF789)	809.145	1039.45	-0.361734	4.64928e-05
AT3G44550	fatty acid reductase 5	1296.46	1956.67	-0.584384	0.00841417
AT1G78120	Tetratricopeptide repeat (TPR)-like superfamily protein	1253.43	1992.74	-0.676337	0.000158908
AT3G16400	nitrile specifier protein 1	15396.4	33537.1	-1.12049	3.24701e-41
AT2G43050	Plant invertase/pectin methylesterase inhibitor superfamily	163.089	466.726	-1.51485	9.48624e-35
AT5G44680	DNA glycosylase superfamily protein	82.6954	159.943	-0.941625	4.55828e-05
AT1G62510	Bifunctional inhibitor/lipid-transfer protein/seed storage 2S albumin superfamily protein	240.632	424.632	-0.809676	5.63844e-10
AT5G37990	S-adenosyl-L-methionine-dependent methyltransferases superfamily protein	3745.65	11317.6	-1.59768	6.48832e-11
AT4G18205	Nucleotide-sugar transporter family protein	549.418	750.031	-0.445765	1.37734e-05
AT1G78530	Protein kinase superfamily protein	75.1252	111.248	-0.560148	0.00415757
AT5G13630	magnesium-chelatase subunit chlH, chloroplast, putative / Mg-protoporphyrin IX chelatase, putative (CHLH)	976.953	1717.04	-0.804486	7.18334e-14
AT3G05900	neurofilament protein-related	2547.66	5483.45	-1.10339	1.99052e-46
AT3G27170	chloride channel B	1203.14	1671.27	-0.475355	8.95021e-10
AT2G34620	Mitochondrial transcription termination factor family protein	8.05409	45.8761	-2.47972	2.09923e-13
AT1G62540	flavin-monooxygenase glucosinolate S-oxygenase 2	46.1342	184.457	-1.99813	7.47045e-24
AT3G20370	TRAF-like family protein	17815.4	20643.5	-0.21559	0.0118513
AT2G18700	trehalose phosphatase/synthase 11	798.29	1192.9	-0.577533	2.95902e-06
AT2G34070	TRICHOME BIREFRINGENCE-LIKE 37	900.55	1138.81	-0.338106	0.00376113
AT3G48350	Cysteine proteinases superfamily protein	104.329	480.504	-2.20131	2.37742e-60
AT1G65590	beta-hexosaminidase 3	1831.05	2349.12	-0.359315	1.73413e-05
AT1G03055	no data	1.91913	15.1314	-2.87963	6.69572e-07
AT1G04240	AUX/IAA transcriptional regulator family protein	345.453	938.407	-1.45009	2.46991e-26
AT4G39320	microtubule-associated protein-related	262.223	587.401	-1.15695	1.36205e-07
AT4G24972	tapetum determinant 1	10.797	22.8723	-1.12431	0.0208549
AT5G07000	sulfotransferase 2B	165.04	218.89	-0.402994	0.0157776
AT1G78850	D-mannose binding lectin protein with Apple-like carbohydrate-binding domain	12098.7	14513.4	-0.262198	0.000507387
AT5G23060	calcium sensing receptor	149.327	356.559	-1.24272	9.12889e-13
AT4G28085	no data	179.533	282.09	-0.664479	0.000100593
AT5G58780	Undecaprenyl pyrophosphate synthetase family protein	150.048	259.893	-0.827001	0.000567187
AT1G06160	octadecanoid-responsive Arabidopsis AP2/ERF 59	147.152	300.169	-1.1267	0.00411227
AT1G11190	bifunctional nuclease i	240.453	363.098	-0.593634	1.53471e-05
AT5G14120	Major facilitator superfamily protein	1434.96	2401.97	-0.751349	5.285e-19
AT4G19420	Pectinacetylesterase family protein	715.795	1200.2	-0.742811	3.99823e-17
AT3G16450	Mannose-binding lectin superfamily protein	11383	17849.4	-0.646676	7.77322e-15
AT2G30790	photosystem II subunit P-2	6.98371	28.2096	-2.03496	2.24724e-06
AT5G24770	vegetative storage protein 2	279.165	1661.95	-2.59752	1.06076e-89
AT1G12900	glyceraldehyde 3-phosphate dehydrogenase A subunit 2	139.773	317.579	-1.15144	0.000870808
AT1G45201	triacylglycerol lipase-like 1	2856.03	5940.51	-1.05351	1.54985e-10
AT1G64200	vacuolar H+-ATPase subunit E isoform 3	2502.29	4107.31	-0.715365	8.04466e-23
AT3G01060	no data	28.5726	52.1171	-0.853821	0.00164476
AT3G17510	CBL-interacting protein kinase 1	1095.67	1833.14	-0.745055	2.71301e-15
AT1G14190	Glucose-methanol-choline (GMC) oxidoreductase family protein	166.968	321.879	-0.951968	0.000106419
AT1G58290	Glutamyl-tRNA reductase family protein	2017.58	2651.24	-0.376179	0.000331792
AT3G56275	no data	199.468	303.296	-0.554702	0.024065
AT1G49780	plant U-box 26	192.385	252.097	-0.387321	0.010948
AT2G40750	WRKY DNA-binding protein 54	32.0258	59.5263	-0.930921	0.00434055
AT5G19530	S-adenosyl-L-methionine-dependent methyltransferases superfamily protein	1806.58	3326.99	-0.924432	0.0020027
AT1G73290	serine carboxypeptidase-like 5	87.8269	163.674	-0.899417	0.000790419
AT4G02850	phenazine biosynthesis PhzC/PhzF family protein	331.659	1114.16	-1.74763	3.15257e-80
AT5G64940	ABC2 homolog 13	728.733	1080.76	-0.560341	2.46124e-05
AT5G59680	Leucine-rich repeat protein kinase family protein	68.3858	191.408	-1.48733	1.0048e-13
AT5G28630	glycine-rich protein	317.583	475.909	-0.576251	0.0006351
AT2G23000	serine carboxypeptidase-like 10	120.325	261.636	-1.11899	4.92212e-14
AT4G23680	Polyketide cyclase/dehydrase and lipid transport superfamily protein	1487.51	3587.36	-1.25961	1.76983e-25
AT4G29740	cytokinin oxidase 4	103.354	224.632	-1.11165	5.14372e-12
AT5G40450	no data	5928.71	8107.01	-0.446415	1.75397e-08
AT5G65800	ACC synthase 5	123.274	329.84	-1.49184	7.32573e-05
AT4G32770	tocopherol cyclase, chloroplast / vitamin E deficient 1 (VTE1) / sucrose export defective 1 (SXD1)	154.953	209.725	-0.436284	0.00385938
AT3G13672	TRAF-like superfamily protein	74.6911	115.982	-0.621248	0.0370638
AT2G22240	myo-inositol-1-phosphate synthase 2	432.455	762.265	-0.815774	2.96303e-14
AT2G30010	TRICHOME BIREFRINGENCE-LIKE 45	223.777	372.619	-0.737824	7.48504e-09
AT1G14120	2-oxoglutarate (2OG) and Fe(II)-dependent oxygenase superfamily protein	917.4	1998.97	-1.11432	5.04891e-10
AT1G50040	Protein of unknown function (DUF1005)	62.7585	121.616	-0.961721	8.03032e-06
AT1G33055	no data	74.8259	164.471	-1.11205	9.76679e-09
AT5G63160	BTB and TAZ domain protein 1	410.914	736.523	-0.774307	6.32036e-05
AT3G02140	AFP2 (ABI five-binding protein 2) family protein	355.453	463.86	-0.391863	0.037098
AT4G05170	basic helix-loop-helix (bHLH) DNA-binding superfamily protein	169.671	230.806	-0.442391	0.00371342
AT2G41312	other RNA	68.4521	119.725	-0.807941	6.00077e-05
AT2G34510	Protein of unknown function, DUF642	124.028	244.672	-0.960148	3.29215e-06
AT4G20230	Terpenoid cyclases/Protein prenyltransferases superfamily protein	567.642	1298.82	-1.22244	2.57369e-08
AT1G70920	homeobox-leucine zipper protein 18	51.962	115.126	-1.12091	0.00655711
AT4G04840	methionine sulfoxide reductase B6	47.5486	160.334	-1.73554	6.97222e-11
AT1G52560	HSP20-like chaperones superfamily protein	55.6108	125.886	-1.08003	0.0129403
AT5G66590	CAP (Cysteine-rich secretory proteins, Antigen 5, and Pathogenesis-related 1 protein) superfamily protein	1128.07	1310.17	-0.216616	0.0169535
AT5G44050	MATE efflux family protein	75.2385	157.323	-1.05565	6.80149e-10
AT2G23010	serine carboxypeptidase-like 9	66.3365	113.316	-0.772093	0.000691725
AT5G55250	IAA carboxylmethyltransferase 1	140.062	232.155	-0.726618	0.000447447
AT1G52830	indole-3-acetic acid 6	12.0288	26.7515	-1.14212	0.0015304
AT5G22390	Protein of unknown function (DUF3049)	18.7358	49.0195	-1.397	1.13969e-06
AT4G17860	Protein of Unknown Function (DUF239)	1.90754	15.1224	-2.87899	6.79671e-07
AT1G10370	Glutathione S-transferase family protein	163.61	288.912	-0.819915	2.95057e-08
AT2G32550	Cell differentiation, Rcd1-like protein	11.5585	28.8864	-1.30968	0.000457705
AT4G33810	Glycosyl hydrolase superfamily protein	44.6527	82.4399	-0.889539	4.44939e-05
AT3G59340	Eukaryotic protein of unknown function (DUF914)	133.04	242.038	-0.853675	0.00407636
AT1G67900	Phototropic-responsive NPH3 family protein	656.689	882.894	-0.416456	0.0145604
AT3G23550	MATE efflux family protein	56.372	85.5374	-0.600258	0.00483871
AT1G60470	galactinol synthase 4	339.496	510.581	-0.576109	0.00139195
AT4G17470	alpha/beta-Hydrolases superfamily protein	6.97585	25.2385	-1.82376	2.0849e-05
AT2G46570	laccase 6	82.0265	196.681	-1.29253	2.50183e-05
AT5G50950	FUMARASE 2	25.1823	39.9391	-0.672086	0.0294504
AT3G28420	Putative membrane lipoprotein	15.7129	37.2991	-1.40795	0.0322266
AT5G44030	cellulose synthase A4	1240.28	2146.16	-0.788459	1.55048e-22
AT1G56600	galactinol synthase 2	109.482	254.723	-1.13969	2.69082e-05
AT2G42200	squamosa promoter binding protein-like 9	16.5446	47.743	-1.5096	3.07535e-06
AT3G45700	Major facilitator superfamily protein	665.603	1697.11	-1.3605	9.78013e-35
AT1G20650	Protein kinase superfamily protein	372.459	529.463	-0.505205	0.000540563
AT2G22920	serine carboxypeptidase-like 12	1930.09	3165.64	-0.712794	7.91104e-17
AT2G42320	nucleolar protein gar2-related	910.865	1311.54	-0.525933	2.48193e-10
AT3G09050	no data	43.214	81.2455	-0.9375	0.00297823
AT4G01050	thylakoid rhodanese-like	661.513	1143.15	-0.791058	5.62748e-15
AT5G23400	Leucine-rich repeat (LRR) family protein	837.76	1240.58	-0.565308	3.85697e-10
AT5G34850	purple acid phosphatase 26	11364	12882.6	-0.181797	0.0457562
AT1G76620	Protein of unknown function, DUF547	44.4605	84.7372	-0.943655	0.0120979
AT3G15110	no data	242.413	299.977	-0.304259	0.0355937
AT4G20170	Domain of unknown function (DUF23)	940.267	1161	-0.299109	0.0127338
AT1G19570	dehydroascorbate reductase	12789.8	26509.5	-1.04883	1.28667e-35
AT5G38000	Zinc-binding dehydrogenase family protein	515.183	922.368	-0.837989	3.68489e-07
AT1G50250	FTSH protease 1	841.951	1147.2	-0.432634	0.0451003
AT4G10340	light harvesting complex of photosystem II 5	1494.81	2721.9	-0.876121	6.43888e-12
AT5G14260	Rubisco methyltransferase family protein	1548.38	1784.45	-0.205344	0.0216415
AT5G46890	Bifunctional inhibitor/lipid-transfer protein/seed storage 2S albumin superfamily protein	1904.79	5192.24	-1.4534	6.38619e-33
AT4G24130	Protein of unknown function, DUF538	1137.99	1654.61	-0.538518	3.5973e-05
AT4G33666	no data	100.822	176.155	-0.805857	8.36431e-06
AT4G33030	sulfoquinovosyldiacylglycerol 1	978.784	1225.88	-0.317996	0.0392639
AT2G01930	basic pentacysteine1	930.347	1082.39	-0.217951	0.0198474
AT2G33860	Transcriptional factor B3 family protein / auxin-responsive factor AUX/IAA-related	793.163	950.352	-0.258149	0.0241736
AT1G63120	RHOMBOID-like 2	667.61	931.083	-0.481211	9.22738e-06
AT2G34585	no data	1242.67	1712.48	-0.460718	2.79257e-08
AT3G02120	hydroxyproline-rich glycoprotein family protein	1610.62	2117.95	-0.390983	4.54e-05
AT2G38800	Plant calmodulin-binding protein-related	5727.2	9224.59	-0.687004	1.51175e-20
AT2G40920	F-box and associated interaction domains-containing protein	123.352	180.916	-0.554404	0.000861804
AT1G10470	response regulator 4	3728.66	5083.44	-0.450426	8.71374e-08
AT2G38460	iron regulated 1	177.589	255.977	-0.550997	0.0151351
AT2G38090	Duplicated homeodomain-like superfamily protein	667.168	809.151	-0.28291	0.0420517
AT5G58375	Methyltransferase-related protein	3530.22	4174.6	-0.239438	0.0141376
AT2G47200	no data	526.588	939.294	-0.827071	1.9652e-08
AT5G16480	Phosphotyrosine protein phosphatases superfamily protein	469.523	675.408	-0.529785	0.000327293
AT1G46554	other RNA	213.218	321.473	-0.59448	9.58695e-06
AT1G63260	tetraspanin10	459.558	549.904	-0.260017	0.0283316
AT3G27390	no data	2457.18	3138.51	-0.352031	0.000429815
AT1G21660	Chaperone DnaJ-domain superfamily protein	2530.63	2911.25	-0.200541	0.0385893
AT3G45260	C2H2-like zinc finger protein	147.26	215.536	-0.546126	0.000316639
AT4G24230	acyl-CoA-binding domain 3	666.556	955.38	-0.52018	2.15446e-07
AT1G31335	no data	255.092	405.315	-0.658175	0.000266301
AT4G27310	B-box type zinc finger family protein	424.33	560.664	-0.420437	0.0404782
AT1G05100	mitogen-activated protein kinase kinase kinase 18	194.211	275.771	-0.47981	0.0258598
AT1G64590	NAD(P)-binding Rossmann-fold superfamily protein	261.413	1095.59	-2.07845	1.46503e-40
AT5G20410	monogalactosyldiacylglycerol synthase 2	138.502	221.663	-0.677432	1.74518e-05
AT3G16770	ethylene-responsive element binding protein	1129.44	1645.86	-0.545043	0.00042173
AT5G59080	no data	143.917	214.259	-0.579763	0.000110386
AT5G24140	squalene monooxygenase 2	614.682	1068.33	-0.837286	5.01696e-05
AT3G27960	Tetratricopeptide repeat (TPR)-like superfamily protein	1083.06	1632	-0.589836	2.19967e-11
AT3G10405	no data	69.7877	98.6077	-0.510159	0.0472091
AT1G53910	related to AP2 12	6858.65	7976.56	-0.217927	0.00450969
AT1G73260	kunitz trypsin inhibitor 1	4207.83	6727.67	-0.67882	9.84099e-08
AT1G13080	cytochrome P450, family 71, subfamily B, polypeptide 2	1093.57	1997.01	-0.867773	5.40642e-31
AT1G36980	no data	2335.78	3024.02	-0.369027	8.07654e-05
AT1G32470	Single hybrid motif superfamily protein	111.261	290.684	-1.33054	1.14792e-08
AT5G37550	no data	231.2	329.627	-0.524704	0.000848058
AT4G01070	UDP-Glycosyltransferase superfamily protein	3553.16	4395.05	-0.30623	0.000167617
AT3G09220	laccase 7	3406.36	5713.79	-0.750203	2.18945e-14
AT5G32450	RNA binding (RRM/RBD/RNP motifs) family protein	1806.63	2150.04	-0.251691	0.00572591
AT3G53130	Cytochrome P450 superfamily protein	43.1989	80.2223	-0.887135	0.000276529
AT5G51780	basic helix-loop-helix (bHLH) DNA-binding superfamily protein	1267.11	1908.17	-0.601877	2.64357e-07
AT4G32530	ATPase, F0/V0 complex, subunit C protein	4182.05	4852.25	-0.214227	0.00892385
AT1G74660	mini zinc finger 1	791.347	1030.04	-0.376463	0.00099402
AT2G29180	no data	73.156	114.184	-0.650854	0.0130837
AT4G32070	Octicosapeptide/Phox/Bem1p (PB1) domain-containing protein / tetratricopeptide repeat (TPR)-containing protein	1904.32	2377.54	-0.317062	0.00272487
AT1G51950	indole-3-acetic acid inducible 18	445.494	563.1	-0.340004	0.00325999
AT1G03850	Glutaredoxin family protein	1243.8	1650.4	-0.404732	5.02512e-05
AT2G27430	ARM repeat superfamily protein	266.686	336.677	-0.335366	0.0129892
AT5G40950	ribosomal protein large subunit 27	1490.12	1877.63	-0.333417	4.03494e-05
AT2G37170	plasma membrane intrinsic protein 2	10264	20953.7	-1.02553	4.10533e-23
AT3G23820	UDP-D-glucuronate 4-epimerase 6	7110.62	8608.73	-0.276884	0.00084854
AT5G37980	Zinc-binding dehydrogenase family protein	63.6435	125.325	-0.988298	2.94329e-07
AT2G01520	MLP-like protein 328	5286.31	39734	-2.90995	0
AT5G58300	Leucine-rich repeat protein kinase family protein	1777.8	2178.23	-0.293123	0.000259447
AT4G08930	APR-like 6	864.938	1169.33	-0.432612	9.61292e-05
AT1G53270	ABC-2 type transporter family protein	274.329	359.989	-0.387218	0.0140024
AT1G35612	transposable element gene	974.039	1298.06	-0.414391	3.43883e-07
AT3G47250	Plant protein of unknown function (DUF247)	31.7064	50.8415	-0.686619	0.0171442
AT1G20340	Cupredoxin superfamily protein	695.96	1377.18	-0.980079	9.35884e-11
AT2G25150	HXXXD-type acyl-transferase family protein	986.06	1334.22	-0.445688	0.00471025
AT4G15680	Thioredoxin superfamily protein	11.8877	35.3472	-1.5313	0.0158785
AT2G37540	NAD(P)-binding Rossmann-fold superfamily protein	299.355	433.161	-0.531307	4.79863e-05
AT1G01780	GATA type zinc finger transcription factor family protein	1123.25	1364.29	-0.278721	0.00504532
AT4G16520	Ubiquitin-like superfamily protein	3617.56	4220.75	-0.222411	0.00845068
AT3G50630	KIP-related protein 2	717.005	931.467	-0.380039	0.000327712
AT2G03710	K-box region and MADS-box transcription factor family protein	4.31842	16.2851	-1.91396	0.000149818
AT1G07260	UDP-glucosyl transferase 71C3	664.296	1341.63	-1.015	8.05038e-26
AT2G01950	BRI1-like 2	2084.17	3581.74	-0.781509	1.62483e-17
AT2G41475	Embryo-specific protein 3, (ATS3)	3682.42	4533.41	-0.299118	0.00233345
AT4G22160	no data	210.169	670.958	-1.67304	2.05738e-55
AT1G23800	aldehyde dehydrogenase 2B7	1293.7	2448.5	-0.918398	9.48064e-13
AT1G67110	cytochrome P450, family 735, subfamily A, polypeptide 2	404.98	694.747	-0.829754	0.000738671
AT2G16890	UDP-Glycosyltransferase superfamily protein	620.002	920.709	-0.599006	0.0334288
AT4G23430	NAD(P)-binding Rossmann-fold superfamily protein	2743.81	3419.63	-0.312866	0.000805845
AT1G19770	purine permease 14	4672.3	6813.32	-0.5644	1.23492e-05
AT1G62975	basic helix-loop-helix (bHLH) DNA-binding superfamily protein	525.348	1265.32	-1.29553	7.46448e-06
AT2G39040	Peroxidase superfamily protein	754.962	1187.6	-0.63862	3.78915e-09
AT4G37080	Protein of unknown function, DUF547	690.747	975.115	-0.493279	1.52542e-06
AT2G44940	Integrase-type DNA-binding superfamily protein	476.198	1254.93	-1.39448	2.82804e-18
AT1G72230	Cupredoxin superfamily protein	1249.4	2211.16	-0.817746	8.1099e-09
AT4G24540	AGAMOUS-like 24	5.81361	14.3004	-1.28244	0.0104018
AT5G65687	Major facilitator superfamily protein	855.543	1000.62	-0.227295	0.0251778
AT2G16005	MD-2-related lipid recognition domain-containing protein	1944.31	5546.44	-1.54218	2.69936e-15
AT1G07650	Leucine-rich repeat transmembrane protein kinase	1191.95	1453.12	-0.285824	0.000761297
AT2G38610	RNA-binding KH domain-containing protein	931.54	1081.14	-0.214818	0.02336
AT4G36750	Quinone reductase family protein	1339.87	1595.17	-0.251599	0.00327185
AT4G37780	myb domain protein 87	32.2697	105.162	-1.70081	2.19937e-15
AT3G23210	basic helix-loop-helix (bHLH) DNA-binding superfamily protein	477.294	624.04	-0.385666	0.00533629
AT1G49200	RING/U-box superfamily protein	12.8689	55.1783	-2.06236	6.76597e-11
AT1G54780	thylakoid lumen 18.3 kDa protein	168.295	373.024	-1.14248	1.93983e-19
AT5G50940	RNA-binding KH domain-containing protein	21.6306	36.5049	-0.765197	0.032788
AT5G20490	Myosin family protein with Dil domain	4299.67	5295.65	-0.296196	0.00352142
AT3G13784	cell wall invertase 5	19.078	209.561	-3.46968	4.88338e-13
AT1G78490	cytochrome P450, family 708, subfamily A, polypeptide 3	101.656	190.296	-0.911128	3.15427e-07
AT5G21930	P-type ATPase of Arabidopsis 2	365.248	453.291	-0.312282	0.00849686
AT5G44340	tubulin beta chain 4	19025.8	22244.7	-0.225591	0.00211351
AT1G73220	organic cation/carnitine transporter1	275.329	525.459	-0.890322	0.00162157
AT4G38690	PLC-like phosphodiesterases superfamily protein	49.9389	159.459	-1.67667	1.15881e-19
AT1G19400	Erythronate-4-phosphate dehydrogenase family protein	1099.38	1273.21	-0.211341	0.0182119
AT4G05150	Octicosapeptide/Phox/Bem1p family protein	3290.05	4016.55	-0.28843	0.00401586
AT1G69570	Dof-type zinc finger DNA-binding family protein	61.3995	122.089	-0.987043	3.30264e-07
AT4G15510	Photosystem II reaction center PsbP family protein	167.465	216.794	-0.372325	0.0159492
AT5G53250	arabinogalactan protein 22	1462.23	4032.12	-1.45395	5.88263e-46
AT2G04850	Auxin-responsive family protein	452.776	584	-0.367785	0.00214415
AT3G26710	cofactor assembly of complex C	178.289	272.441	-0.60618	0.000237141
AT1G52750	alpha/beta-Hydrolases superfamily protein	918.28	1511.26	-0.718236	1.08956e-14
AT3G06380	tubby-like protein 9	1281.33	1668.29	-0.380874	6.64797e-06
AT5G10970	C2H2 and C2HC zinc fingers superfamily protein	96.9142	143.653	-0.563204	0.0185883
AT1G06400	Ras-related small GTP-binding family protein	2605	3082.85	-0.24292	0.00739579
AT3G22830	heat shock transcription factor A6B	665.807	983.844	-0.640531	1.39629e-05
AT1G33440	Major facilitator superfamily protein	208.97	452.505	-1.10373	5.50416e-08
AT1G28100	no data	999.286	1437.8	-0.524851	1.67553e-10
AT5G23190	cytochrome P450, family 86, subfamily B, polypeptide 1	859.752	1417.07	-0.715308	3.15923e-10
AT1G50590	RmlC-like cupins superfamily protein	139.3	245.884	-0.771654	0.00182993
AT4G19500	nucleoside-triphosphatases;transmembrane receptors;nucleotide binding;ATP binding	782.151	992.036	-0.341212	0.000220111
AT1G17970	RING/U-box superfamily protein	630.728	772.607	-0.288906	0.0338493
AT2G33570	Domain of unknown function (DUF23)	671.712	909.193	-0.436286	4.98695e-06
AT1G54350	ABC transporter family protein	419.607	515.913	-0.298632	0.0220313
AT2G29730	UDP-glucosyl transferase 71D1	1171.99	1490.98	-0.347401	1.55288e-05
AT5G58670	phospholipase C1	183.2	624.435	-1.76695	2.1705e-58
AT3G47620	TEOSINTE BRANCHED, cycloidea and PCF (TCP) 14	585.279	1305.93	-1.16093	4.19342e-27
AT3G26520	tonoplast intrinsic protein 2	32516.4	50889.9	-0.64362	5.89565e-20
AT1G29950	basic helix-loop-helix (bHLH) DNA-binding superfamily protein	2048.38	2713.37	-0.409999	2.55943e-05
AT1G07310	Calcium-dependent lipid-binding (CaLB domain) family protein	1235.86	1416.36	-0.19509	0.0442386
AT5G14880	Potassium transporter family protein	1793.48	2716.37	-0.602956	3.62686e-09
AT5G11110	sucrose phosphate synthase 2F	1941.52	2631.89	-0.445927	0.0171709
AT3G18215	Protein of unknown function, DUF599	1157.05	1345.97	-0.217252	0.0332385
AT1G58100	TCP family transcription factor	1241.24	1481.99	-0.256404	0.00596848
AT4G34560	no data	435.344	759.941	-0.790573	9.22738e-06
AT1G70100	no data	324.101	476.774	-0.555223	3.92768e-07
AT3G43190	sucrose synthase 4	1043.4	1272.04	-0.285479	0.000737351
AT3G04090	small and basic intrinsic protein 1A	3782.12	4321.02	-0.191602	0.0239721
AT4G20260	plasma-membrane associated cation-binding protein 1	6409.06	11801.2	-0.878914	1.28468e-22
AT3G03530	non-specific phospholipase C4	393.786	684.304	-0.786946	2.28617e-05
AT5G57740	XB3 ortholog 2 in Arabidopsis thaliana	1455.86	1725.16	-0.244322	0.00761454
AT1G71980	Protease-associated (PA) RING/U-box zinc finger family protein	2146.52	2706.28	-0.335224	0.000476107
AT3G42658	transposable element gene	15.1163	40.1387	-1.42639	5.01696e-05
AT1G30380	photosystem I subunit K	653.144	1044.59	-0.694624	2.90143e-08
AT4G31730	glutamine dumper 1	669.562	1264.42	-0.931301	3.11339e-10
AT5G01220	sulfoquinovosyldiacylglycerol 2	1501.19	2103.94	-0.488721	3.41801e-06
AT5G58500	Protein of unknown function (DUF640)	210.001	371.579	-0.846604	3.26851e-05
AT3G62950	Thioredoxin superfamily protein	9.93931	19.3746	-0.950548	0.0281104
AT2G26570	Plant protein of unknown function (DUF827)	1058.61	1554.24	-0.553657	8.02555e-11
AT1G71500	Rieske (2Fe-2S) domain-containing protein	231.816	408.971	-0.816359	4.52685e-12
AT4G30690	Translation initiation factor 3 protein	627.367	778.762	-0.312859	0.0019795
AT5G60860	RAB GTPase homolog A1F	367.325	462.717	-0.333613	0.00608203
AT5G37690	SGNH hydrolase-type esterase superfamily protein	2198	4288.84	-0.960652	1.61446e-10
AT1G13090	cytochrome P450, family 71, subfamily B, polypeptide 28	636.851	796.472	-0.322155	0.00116438
AT1G70885	no data	109.801	300.6	-1.46058	7.01466e-18
AT2G40300	ferritin 4	985.147	1131.25	-0.199305	0.0351481
AT1G01170	Protein of unknown function (DUF1138)	186.107	421.39	-1.17861	1.06633e-19
AT1G75380	bifunctional nuclease in basal defense response 1	2685.38	3234.19	-0.271846	0.00212589
AT4G32150	vesicle-associated membrane protein 711	4716.11	5905.4	-0.320967	0.000423889
AT5G07250	RHOMBOID-like protein 3	654.219	853.149	-0.380836	0.000590318
AT4G20210	Terpenoid cyclases/Protein prenyltransferases superfamily protein	244.628	429.944	-0.813096	7.88499e-09
AT1G51140	basic helix-loop-helix (bHLH) DNA-binding superfamily protein	1008	1252.24	-0.310773	0.00304939
AT4G19050	NB-ARC domain-containing disease resistance protein	28.1164	81.8135	-1.54298	4.53931e-11
AT1G21600	plastid transcriptionally active 6	749.66	914.68	-0.287676	0.0140547
AT3G06080	Plant protein of unknown function (DUF828)	686.345	826.308	-0.264179	0.0176226
AT2G24395	chaperone protein dnaJ-related	92.7242	132.831	-0.520021	0.00777926
AT3G60690	SAUR-like auxin-responsive protein family	482.652	632.592	-0.385626	0.00262907
AT1G17120	cationic amino acid transporter 8	865.299	1095.8	-0.339354	0.000328311
AT4G18197	purine permease 7	685.799	912.635	-0.428509	0.000358788
AT5G05960	Bifunctional inhibitor/lipid-transfer protein/seed storage 2S albumin superfamily protein	8701.49	11502	-0.397485	0.0306928
AT4G22666	Bifunctional inhibitor/lipid-transfer protein/seed storage 2S albumin superfamily protein	1401.36	2914.61	-1.05933	8.00648e-12
AT1G68585	no data	135.448	187.761	-0.474256	0.00656836
AT1G03780	targeting protein for XKLP2	1325.93	1588.52	-0.257379	0.00453537
AT2G19880	Nucleotide-diphospho-sugar transferases superfamily protein	2013.92	2444.69	-0.280144	0.000618827
AT4G19860	alpha/beta-Hydrolases superfamily protein	4312.53	6076.75	-0.495613	1.2246e-10
AT5G04170	Calcium-binding EF-hand family protein	3217.39	3671.53	-0.190598	0.0312664
AT2G01530	MLP-like protein 329	6877.91	18859.4	-1.45573	1.84536e-71
AT4G38060	no data	825.121	1276.47	-0.633317	2.7664e-05
AT2G36870	xyloglucan endotransglucosylase/hydrolase 32	202.837	609.872	-1.59119	7.08032e-36
AT1G19050	response regulator 7	202.804	440.247	-1.13829	6.65642e-15
AT1G24430	HXXXD-type acyl-transferase family protein	382.555	720.338	-0.903149	7.22564e-13
AT1G57990	purine permease 18	1808.66	2497.76	-0.43278	0.00019839
AT2G15230	lipase 1	1327.98	1549.89	-0.222758	0.0125382
AT3G04370	plasmodesmata-located protein 4	273.287	394.457	-0.534319	0.00663868
AT5G09760	Plant invertase/pectin methylesterase inhibitor superfamily	1035.73	1520.12	-0.562823	1.89355e-05
AT1G73885	no data	295.268	597.262	-1.01901	2.38867e-21
AT3G01680	no data	961.852	2505.05	-1.38947	2.61983e-37
AT3G43670	Copper amine oxidase family protein	2670	3565.44	-0.41882	1.03084e-06
AT3G29770	methyl esterase 11	826.947	1015.1	-0.295688	0.0106318
AT5G48412	no data	1913.32	2792.41	-0.543124	4.0469e-08
AT1G42470	Patched family protein	1423.14	1698.4	-0.254243	0.0054348
AT1G25230	Calcineurin-like metallo-phosphoesterase superfamily protein	1837.55	2774.37	-0.597819	1.62206e-08
AT1G18870	isochorismate synthase 2	1077.05	2540.58	-1.27797	1.93513e-09
AT1G03680	thioredoxin M-type 1	591.371	725.873	-0.292485	0.0316515
AT2G45720	ARM repeat superfamily protein	1052.15	1331.33	-0.338001	9.79547e-05
AT5G57040	Lactoylglutathione lyase / glyoxalase I family protein	560.679	660.09	-0.234497	0.0433064
AT3G14920	Peptide-N4-(N-acetyl-beta-glucosaminyl)asparagine amidase A protein	1519.61	1968.85	-0.373168	2.91458e-06
AT1G64150	Uncharacterized protein family (UPF0016)	50.6201	72.7365	-0.511919	0.0427225
AT5G28610	no data	144.086	393.077	-1.48665	4.36959e-25
AT3G05640	Protein phosphatase 2C family protein	126.995	232.121	-0.859552	1.75364e-05
AT1G23440	Peptidase C15, pyroglutamyl peptidase I-like	3088.69	3672.13	-0.249567	0.00279486
AT2G35945	other RNA	99.4677	156.267	-0.653242	0.000253063
AT4G01800	Albino or Glassy Yellow 1	987.566	1192.07	-0.267625	0.0209084
AT4G30270	xyloglucan endotransglucosylase/hydrolase 24	6570.47	8824.23	-0.448395	0.00138661
AT1G16930	F-box/RNI-like/FBD-like domains-containing protein	581.767	704.194	-0.275791	0.0176049
AT2G28305	Putative lysine decarboxylase family protein	22.7123	155.683	-2.79196	4.83556e-13
AT4G20110	VACUOLAR SORTING RECEPTOR 7	2436.56	2867.76	-0.234785	0.00730922
AT3G04790	Ribose 5-phosphate isomerase, type A protein	1636.55	1854.43	-0.180797	0.0438031
AT2G34310	no data	1088.26	1256.02	-0.206204	0.041329
AT1G27500	Tetratricopeptide repeat (TPR)-like superfamily protein	421.199	520.788	-0.305297	0.0145594
AT4G27740	Yippee family putative zinc-binding protein	443.739	542.093	-0.2884	0.0341013
AT2G37660	NAD(P)-binding Rossmann-fold superfamily protein	659.388	944.106	-0.52051	6.54427e-08
AT4G16980	arabinogalactan-protein family	47.6326	414.359	-3.10955	6.15129e-69
AT4G01600	GRAM domain family protein	107.831	164.352	-0.620338	0.00224072
AT2G04690	Pyridoxamine 5'-phosphate oxidase family protein	1057.07	1576.66	-0.577211	1.92889e-09
AT1G69780	Homeobox-leucine zipper protein family	1095.43	1400.52	-0.358099	0.000891818
AT1G66690	S-adenosyl-L-methionine-dependent methyltransferases superfamily protein	25.7001	43.6132	-0.745942	0.0242207
AT1G21730	P-loop containing nucleoside triphosphate hydrolases superfamily protein	1660.45	1952.31	-0.230373	0.0167169
AT5G05170	Cellulose synthase family protein	16308.5	19541.1	-0.259669	0.00171202
AT5G63560	HXXXD-type acyl-transferase family protein	2164.62	3846.85	-0.838108	1.0278e-09
AT3G52920	Family of unknown function (DUF662)	1478.52	2140.16	-0.533442	4.87275e-10
AT5G35200	ENTH/ANTH/VHS superfamily protein	3682.44	4839.76	-0.394581	2.88777e-07
AT3G60140	Glycosyl hydrolase superfamily protein	64.4563	98.5623	-0.621955	0.0175277
AT2G23390	no data	627.937	738.93	-0.23292	0.0376072
AT2G40100	light harvesting complex photosystem II	75.4144	115.223	-0.608949	0.00120998
AT3G59930	no data	108.657	197.98	-0.865621	1.35987e-06
AT1G04778	no data	66.4962	114.778	-0.784687	3.74578e-05
AT1G72700	ATPase E1-E2 type family protein / haloacid dehalogenase-like hydrolase family protein	3596.76	4235.27	-0.230257	0.0356875
AT4G02075	RING/FYVE/PHD zinc finger superfamily protein	487.398	573.187	-0.232564	0.0451319
AT5G19590	Protein of unknown function, DUF538	5192.92	6620.06	-0.348327	7.49668e-05
AT1G18773	no data	46.8818	67.9894	-0.549033	0.0448558
AT3G02460	Ypt/Rab-GAP domain of gyp1p superfamily protein	1588.36	1803.22	-0.183003	0.0494307
AT1G73660	protein tyrosine kinase family protein	1006.34	1316.55	-0.393056	1.96482e-05
AT3G57062	no data	246.558	333.979	-0.441827	0.00220017
AT1G19660	Wound-responsive family protein	1629.43	2436.51	-0.5814	6.71573e-09
AT1G30135	jasmonate-zim-domain protein 8	97.0537	165.906	-0.706989	0.0387004
AT3G14190	no data	1095.68	1283.54	-0.228776	0.0103516
AT1G02640	beta-xylosidase 2	984.92	2844.22	-1.52817	4.7769e-46
AT3G14770	Nodulin MtN3 family protein	128.039	331.604	-1.3736	4.08813e-20
AT5G23980	ferric reduction oxidase 4	197.443	360.75	-0.867217	7.62149e-09
AT5G35732	no data	354.542	455.837	-0.351034	0.00801587
AT4G02370	Protein of unknown function, DUF538	2775.73	3234.34	-0.219266	0.0187331
AT3G61750	Cytochrome b561/ferric reductase transmembrane with DOMON related domain	195.385	485.168	-1.29719	2.07832e-16
AT2G39890	proline transporter 1	1019.77	1569.94	-0.622096	2.89945e-15
AT5G40250	RING/U-box superfamily protein	1368.01	1672.48	-0.289484	0.000409184
AT1G17340	Phosphoinositide phosphatase family protein	937.202	1170.96	-0.315976	0.00457854
AT5G01730	SCAR family protein 4	530.209	733.924	-0.465502	0.000581719
AT2G40890	cytochrome P450, family 98, subfamily A, polypeptide 3	6213.37	7529.6	-0.276365	0.00162611
AT1G74740	calcium-dependent protein kinase 30	1293.23	1613.55	-0.320402	0.000482449
AT1G04380	2-oxoglutarate (2OG) and Fe(II)-dependent oxygenase superfamily protein	15.152	31.6126	-1.07605	0.00497054
AT5G35870	no data	14.8488	30.8671	-1.09453	0.0216591
AT4G36120	Plant protein of unknown function (DUF869)	407.563	533.095	-0.383335	0.00399711
AT3G57410	villin 3	5696.54	6435.78	-0.175618	0.0326214
AT2G42040	no data	499.1	634.55	-0.345765	0.00104171
AT3G25655	inflorescence deficient in abscission (IDA)-like 1	136.466	253.307	-0.888404	6.99047e-08
AT5G16000	NSP-interacting kinase 1	1551.95	1958.51	-0.336776	7.49668e-05
AT5G15740	O-fucosyltransferase family protein	2115.17	2522.77	-0.254375	0.00928627
AT5G58860	cytochrome P450, family 86, subfamily A, polypeptide 1	3523.36	5975.53	-0.759612	7.03324e-11
AT2G44920	Tetratricopeptide repeat (TPR)-like superfamily protein	18.276	32.3212	-0.885008	0.0196521
AT1G10020	Protein of unknown function (DUF1005)	651.601	841.731	-0.365757	0.00377971
AT1G35260	MLP-like protein 165	1066.59	1593.22	-0.570862	1.07995e-05
AT1G12750	RHOMBOID-like protein 6	580.635	761.241	-0.392994	0.00019839
AT2G36000	Mitochondrial transcription termination factor family protein	284.545	413.435	-0.541627	3.18639e-05
AT3G23310	AGC (cAMP-dependent, cGMP-dependent and protein kinase C) kinase family protein	1404.58	1609.17	-0.195331	0.0425916
AT2G44500	O-fucosyltransferase family protein	3820.1	4402.82	-0.208892	0.0155701
AT3G23290	Protein of unknown function (DUF640)	44.4211	251.193	-2.49511	2.15935e-42
AT1G19715	Mannose-binding lectin superfamily protein	249.091	445.674	-0.849402	2.32203e-09
AT1G33770	Protein kinase superfamily protein	7.93791	16.5759	-1.06722	0.0387638
AT3G50120	Plant protein of unknown function (DUF247)	97.8454	164.399	-0.749572	0.000250001
AT3G26932	dsRNA-binding protein 3	26.5526	51.3726	-0.91804	0.00691042
AT4G08620	sulphate transporter 1;1	131.816	200.313	-0.601497	0.00124652
AT2G32530	cellulose synthase-like B3	21.2915	94.4965	-2.14496	4.5778e-19
AT3G17660	ARF-GAP domain 15	163.916	206.975	-0.337091	0.035879
AT3G17360	phragmoplast orienting kinesin 1	953.459	1159.44	-0.2795	0.0305147
AT5G57010	calmodulin-binding family protein	399.03	584.554	-0.455076	0.0418581
AT5G03310	SAUR-like auxin-responsive protein family	37.3389	70.6935	-0.892234	0.00261407
AT1G51880	root hair specific 6	129.395	166.752	-0.372734	0.0476976
AT4G04640	ATPase, F1 complex, gamma subunit protein	736.81	1298.02	-0.818067	9.43751e-21
AT4G14890	2Fe-2S ferredoxin-like superfamily protein	203.711	304.761	-0.585175	8.45881e-05
AT3G53235	no data	331.837	619.681	-0.891758	5.28543e-12
AT3G52790	peptidoglycan-binding LysM domain-containing protein	462.814	826.038	-0.826763	1.33059e-08
AT3G60720	plasmodesmata-located protein 8	246.393	360.095	-0.547655	0.00284612
AT3G22210	no data	14.8558	34.129	-1.19069	0.000239647
AT4G36820	Protein of unknown function (DUF607)	36.9211	63.4957	-0.754907	0.00374486
AT4G13530	no data	1294.36	1679.95	-0.376045	1.89739e-05
AT5G20250	Raffinose synthase family protein	8069.84	10401.3	-0.391034	0.0225977
AT5G16600	myb domain protein 43	512.911	851.946	-0.732549	3.42551e-13
AT1G80050	adenine phosphoribosyl transferase 2	792.741	1711.96	-1.11269	3.51927e-29
AT5G07020	proline-rich family protein	337.47	470.116	-0.480775	4.80256e-05
AT3G63410	S-adenosyl-L-methionine-dependent methyltransferases superfamily protein	2049.64	2424.87	-0.241914	0.0163179
AT1G72030	Acyl-CoA N-acyltransferases (NAT) superfamily protein	11.8923	39.5117	-1.71445	8.95584e-08
AT5G03555	permease, cytosine/purines, uracil, thiamine, allantoin family protein	928.761	1097.45	-0.241979	0.0214635
AT4G01690	Flavin containing amine oxidoreductase family	1478.35	1694.27	-0.196263	0.0388373
AT2G37840	Protein kinase superfamily protein	1370.25	1591.33	-0.21636	0.0245683
AT2G20670	Protein of unknown function (DUF506)	1213.7	1527.97	-0.339749	0.00382587
AT5G59150	RAB GTPase homolog A2D	2095.31	2385.73	-0.187264	0.0375114
AT4G15690	Thioredoxin superfamily protein	8.59134	47.7304	-2.45116	1.60989e-07
AT4G15920	Nodulin MtN3 family protein	1323.36	2121.3	-0.678812	4.98971e-13
AT2G34680	Outer arm dynein light chain 1 protein	4962.2	6207.21	-0.321092	4.75284e-05
AT3G08010	RNA binding	241.606	321.91	-0.413701	0.00224065
AT4G24090	no data	90.4174	136.438	-0.594155	0.000895055
AT1G10140	Uncharacterised conserved protein UCP031279	1405.65	2184.59	-0.649878	5.83823e-05
AT1G80160	Lactoylglutathione lyase / glyoxalase I family protein	29.2483	51.722	-0.827714	0.00385945
AT3G61870	no data	94.9742	266.797	-1.48607	1.10006e-16
AT5G44350	ethylene-responsive nuclear protein -related	991.294	1375.99	-0.477531	8.83398e-06
AT2G03890	phosphoinositide 4-kinase gamma 7	2615.95	3218.28	-0.294203	0.00872047
AT4G36530	alpha/beta-Hydrolases superfamily protein	267.759	389.228	-0.549844	0.00432708
AT1G17960	Threonyl-tRNA synthetase	109.512	194.299	-0.814026	7.16192e-05
AT2G35370	glycine decarboxylase complex H	120.697	233.166	-0.939808	8.15134e-07
AT1G01210	DNA-directed RNA polymerase, subunit M, archaeal	588.62	719.638	-0.289508	0.00506337
AT2G03090	expansin A15	4051.53	5260.51	-0.374074	0.00271652
AT5G16720	Protein of unknown function, DUF593	674.561	1136.15	-0.750897	1.02475e-16
AT2G46500	phosphoinositide 4-kinase gamma 4	3096.87	3608.23	-0.213183	0.0232897
AT1G05960	ARM repeat superfamily protein	3406.68	3847.73	-0.175369	0.043626
AT2G18890	Protein kinase superfamily protein	247.35	323.672	-0.387827	0.00358009
AT1G79620	Leucine-rich repeat protein kinase family protein	602.082	794.145	-0.399143	3.38549e-05
AT5G42600	marneral synthase	1427.35	4082.24	-1.50867	6.43993e-39
AT4G35450	ankyrin repeat-containing protein 2	3714.29	4772.37	-0.361679	1.32687e-06
AT4G35750	SEC14 cytosolic factor family protein / phosphoglyceride transfer family protein	5724.44	9640.02	-0.753846	3.82478e-24
AT1G14640	SWAP (Suppressor-of-White-APricot)/surp domain-containing protein	72.5651	100.351	-0.465871	0.0242143
AT4G08570	Heavy metal transport/detoxification superfamily protein	226.17	313.131	-0.466314	0.00685654
AT3G10250	Plant protein 1589 of unknown function	1773.56	2039.15	-0.200971	0.0230478
AT1G49510	embryo defective 1273	922.151	1080.26	-0.228849	0.0260594
AT3G51680	NAD(P)-binding Rossmann-fold superfamily protein	173.356	330.867	-0.967859	1.82871e-08
AT3G19370	Plant protein of unknown function (DUF869)	2858.35	4389.57	-0.617243	9.30146e-15
AT5G19500	Tryptophan/tyrosine permease	23.7024	56.3466	-1.24605	5.86712e-06
AT2G44300	Bifunctional inhibitor/lipid-transfer protein/seed storage 2S albumin superfamily protein	959.1	1320.71	-0.461269	8.26034e-06
AT4G14500	Polyketide cyclase/dehydrase and lipid transport superfamily protein	2396.01	2912.9	-0.281816	0.000605842
AT3G12580	heat shock protein 70	2788.76	3839.63	-0.462988	0.00117877
AT1G63295	Remorin family protein	142.428	281.84	-0.99077	2.93609e-08
AT5G42510	Disease resistance-responsive (dirigent-like protein) family protein	508.752	735.964	-0.554225	0.000364918
AT2G03420	no data	25.6509	49.7377	-0.961806	0.000584679
AT3G21200	proton gradient regulation 7	988.075	1178.59	-0.254141	0.00416527
AT2G39320	Cysteine proteinases superfamily protein	4.15961	15.2448	-1.82051	0.000364918
AT1G06640	2-oxoglutarate (2OG) and Fe(II)-dependent oxygenase superfamily protein	8183.39	15997	-0.965198	4.73735e-43
AT4G22460	Bifunctional inhibitor/lipid-transfer protein/seed storage 2S albumin superfamily protein	144.404	521.732	-1.85503	2.31768e-52
AT1G32990	plastid ribosomal protein l11	665.702	879.427	-0.403442	2.96716e-05
AT5G46390	Peptidase S41 family protein	166.066	221.417	-0.413696	0.00910145
AT5G57685	glutamine dumper 3	1894.23	3464.06	-0.869252	8.30269e-26
AT3G48340	Cysteine proteinases superfamily protein	5783.98	8862.25	-0.619558	4.57667e-07
AT3G62930	Thioredoxin superfamily protein	120.365	199.133	-0.733535	0.00562589
AT2G39570	ACT domain-containing protein	3419.54	4769.57	-0.481432	1.32272e-09
AT3G54430	SHI-related sequence 6	341.097	507.899	-0.568759	0.000196138
AT3G19680	Protein of unknown function (DUF1005)	908.004	1458.56	-0.686896	3.07804e-16
AT5G19120	Eukaryotic aspartyl protease family protein	1975.23	3303.07	-0.750624	8.75483e-09
AT1G30130	no data	1649.82	2282.93	-0.468954	1.50272e-06
AT1G04420	NAD(P)-linked oxidoreductase superfamily protein	286.234	354.96	-0.31323	0.0197091
AT4G00480	basic helix-loop-helix (bHLH) DNA-binding superfamily protein	563.358	748.377	-0.407685	5.83823e-05
AT5G67210	Protein of unknown function (DUF579)	389.077	664.704	-0.762837	3.77663e-08
AT1G71960	ATP-binding casette family G25	989.202	1439.43	-0.539909	1.46952e-11
AT1G44770	no data	1713.38	2351.52	-0.457368	1.10551e-08
AT5G27940	WPP domain protein 3	15.0639	25.5702	-0.752563	0.0470342
AT3G18040	MAP kinase 9	1259	1444.94	-0.198546	0.0302512
AT4G38430	rho guanyl-nucleotide exchange factor 1	1874.69	2231.81	-0.251546	0.0123064
AT5G63190	MA3 domain-containing protein	3571.59	4316.53	-0.272752	0.0036593
AT5G06220	LETM1-like protein	1005.99	1234.02	-0.294029	0.00478026
AT4G23700	cation/H+ exchanger 17	913.723	1504.1	-0.730904	6.75076e-06
AT5G65790	myb domain protein 68	1085.73	1635.31	-0.597504	8.07508e-05
AT3G62750	beta glucosidase 8	36.2152	77.5284	-1.07674	9.65632e-05
AT3G27890	NADPH:quinone oxidoreductase	4083.95	5317.83	-0.379614	1.42643e-05
AT4G18260	Cytochrome b561/ferric reductase transmembrane protein family	489.843	643.358	-0.401145	0.00779133
AT1G74330	Protein kinase superfamily protein	485.32	588.692	-0.275326	0.0270978
AT1G77420	alpha/beta-Hydrolases superfamily protein	1011.9	1168.15	-0.20707	0.0246837
AT2G34810	FAD-binding Berberine family protein	77.7133	127.627	-0.721551	0.00114271
AT3G45010	serine carboxypeptidase-like 48	3252.3	4599.42	-0.497909	3.07147e-10
AT3G57530	calcium-dependent protein kinase 32	3176.18	4103.37	-0.352626	0.000260917
AT5G43880	Protein of unknown function (DUF3741)	1884.39	2271.43	-0.271161	0.00383791
AT5G07240	IQ-domain 24	72.5655	122.979	-0.78025	0.00129496
AT2G06995	no data	1.94144	18.5566	-3.18884	6.10817e-09
AT5G60890	myb domain protein 34	4528.99	6262.93	-0.475993	5.85306e-06
AT4G21980	Ubiquitin-like superfamily protein	3726.7	4198.81	-0.171775	0.0458865
AT3G10060	FKBP-like peptidyl-prolyl cis-trans isomerase family protein	172.666	219.05	-0.345988	0.0469439
AT1G79040	photosystem II subunit R	1346.28	2415.72	-0.839842	1.16324e-27
AT2G37750	no data	593.94	1123.02	-0.924713	5.19209e-20
AT3G62960	Thioredoxin superfamily protein	8.6038	21.3597	-1.28584	0.00205541
AT5G54370	Late embryogenesis abundant (LEA) protein-related	3367.53	3906.87	-0.22469	0.0333274
AT1G18730	NDH dependent flow 6	20.0702	35.5331	-0.820297	0.0140547
AT1G11080	serine carboxypeptidase-like 31	647.36	1609.13	-1.3246	6.21991e-31
AT4G11210	Disease resistance-responsive (dirigent-like protein) family protein	1515.24	3666.87	-1.28243	1.42824e-21
AT3G51950	Zinc finger (CCCH-type) family protein / RNA recognition motif (RRM)-containing protein	7058.46	8376.39	-0.24483	0.00334402
AT2G17430	Seven transmembrane MLO family protein	201.849	292.474	-0.54051	0.00198458
AT4G34980	subtilisin-like serine protease 2	2279.01	2963.53	-0.375566	6.75973e-05
AT5G65230	myb domain protein 53	96.5843	205.813	-1.09277	2.34622e-12
AT1G48690	Auxin-responsive GH3 family protein	518.014	775.263	-0.584366	0.000972481
AT3G55290	NAD(P)-binding Rossmann-fold superfamily protein	98.5827	338.429	-1.79273	8.79485e-28
AT3G51820	UbiA prenyltransferase family protein	290.548	472.458	-0.701614	1.3451e-09
AT1G45230	Protein of unknown function (DUF3223)	245.53	361.048	-0.555218	4.51506e-06
AT5G39660	cycling DOF factor 2	505.445	618.215	-0.290277	0.010059
AT5G24890	no data	1656.9	1982.38	-0.261064	0.00287963
AT1G20810	FKBP-like peptidyl-prolyl cis-trans isomerase family protein	180.599	238.752	-0.403837	0.00739879
AT2G37900	Major facilitator superfamily protein	9.36442	43.9948	-2.19218	2.22443e-09
AT2G16895	no data	46.4067	74.3079	-0.695993	0.00429215
AT3G11640	no data	34.9205	54.7661	-0.674609	0.0258398
AT5G57000	no data	316.282	424.431	-0.423971	0.000647582
AT2G40170	Stress induced protein	10.0596	22.6681	-1.21315	0.024059
AT5G62380	NAC-domain protein 101	57.6905	89.1627	-0.648621	0.0110908
AT3G23340	casein kinase I-like 10	361.716	723.439	-1.00346	6.06416e-13
AT3G30875	no data	1066.05	1528.35	-0.517591	1.89526e-10
AT1G28400	no data	11724.7	15423.6	-0.398201	0.000137216
AT4G23980	auxin response factor 9	1413.23	1722.89	-0.283802	0.00104171
AT2G32990	glycosyl hydrolase 9B8	1191.56	2054.65	-0.781498	4.32311e-10
AT5G64060	NAC domain containing protein 103	31.5198	187.828	-2.59212	4.24742e-32
AT3G62020	germin-like protein 10	463.025	679.608	-0.552773	4.20059e-08
AT1G53670	methionine sulfoxide reductase B 1	434.289	530.528	-0.284979	0.0308097
AT3G44940	Protein of unknown function (DUF1635)	652.486	932.712	-0.514295	0.00990358
AT5G12270	2-oxoglutarate (2OG) and Fe(II)-dependent oxygenase superfamily protein	127.055	301.127	-1.25223	7.47847e-16
AT5G17600	RING/U-box superfamily protein	123.962	177.525	-0.515487	0.00497054
AT2G40060	Clathrin light chain protein	5773.43	6742.94	-0.222856	0.0112879
AT1G02450	NIM1-interacting 1	11.8315	23.3893	-0.948587	0.021608
AT4G34320	Protein of unknown function (DUF677)	69.0462	131.204	-0.923886	5.91243e-06
AT1G53680	glutathione S-transferase TAU 28	408.863	732.817	-0.843129	9.35442e-11
AT2G20950	Arabidopsis phospholipase-like protein (PEARLI 4) family	774.611	915.588	-0.240153	0.03434
AT1G67510	Leucine-rich repeat protein kinase family protein	504.893	704.169	-0.479378	1.48404e-06
AT3G12110	actin-11	1607.74	2484.52	-0.626047	4.0276e-14
AT4G39675	no data	302.033	476.608	-0.664988	2.70089e-07
AT1G34040	Pyridoxal phosphate (PLP)-dependent transferases superfamily protein	1389.32	1621.58	-0.224326	0.0438031
AT3G06770	Pectin lyase-like superfamily protein	428.815	646.184	-0.583601	8.85603e-05
AT1G73330	drought-repressed 4	23869.3	96769.1	-2.02507	8.82138e-173
AT4G37220	Cold acclimation protein WCOR413 family	76.0967	125.241	-0.738789	0.0149861
AT1G26800	RING/U-box superfamily protein	194.465	357.991	-0.883407	5.36536e-12
AT5G15490	UDP-glucose 6-dehydrogenase family protein	6193.68	7022.85	-0.1812	0.031657
AT1G72160	Sec14p-like phosphatidylinositol transfer family protein	6446.44	7673.24	-0.251212	0.00406398
AT1G76790	O-methyltransferase family protein	11086.6	14728.7	-0.407179	1.71692e-06
AT1G06645	2-oxoglutarate (2OG) and Fe(II)-dependent oxygenase superfamily protein	64.5728	99.8275	-0.634	0.00190666
AT2G28250	Protein kinase superfamily protein	2028.4	2709.54	-0.417368	5.75434e-08
AT4G23070	RHOMBOID-like protein 7	57.1265	114.125	-0.996618	1.15096e-07
AT4G35030	Protein kinase superfamily protein	896.274	1196.25	-0.418306	3.8207e-06
AT5G51790	basic helix-loop-helix (bHLH) DNA-binding superfamily protein	178.297	465.039	-1.38812	6.21546e-24
AT1G65310	xyloglucan endotransglucosylase/hydrolase 17	1323.31	2597.23	-0.972864	7.26883e-20
AT1G06690	NAD(P)-linked oxidoreductase superfamily protein	174.563	259.968	-0.570631	0.00105207
AT3G53420	plasma membrane intrinsic protein 2A	20263.2	36757.5	-0.857116	8.6842e-32
AT2G45960	plasma membrane intrinsic protein 1B	26549.7	35334.1	-0.413968	0.000196991
AT5G13580	ABC-2 type transporter family protein	1203.15	2018.39	-0.735117	4.2059e-05
AT1G13710	cytochrome P450, family 78, subfamily A, polypeptide 5	47.6309	157.18	-1.73041	6.07268e-15
AT5G19390	Rho GTPase activation protein (RhoGAP) with PH domain	1787.65	2379.75	-0.411587	4.18243e-07
AT4G13860	RNA-binding (RRM/RBD/RNP motifs) family protein	1099.31	1829.04	-0.732326	8.4152e-18
AT5G61480	Leucine-rich repeat protein kinase family protein	1414.73	1612.47	-0.188246	0.0387724
AT2G22980	serine carboxypeptidase-like 13	64.8113	131.038	-1.03684	9.35751e-07
AT4G00940	Dof-type zinc finger DNA-binding family protein	255.625	390.038	-0.606869	7.97156e-05
AT3G29630	UDP-Glycosyltransferase superfamily protein	300.374	605.659	-1.01825	1.52812e-17
AT1G45163	no data	97.1032	153.428	-0.665043	0.00196622
AT3G18775	no data	6.77854	15.5674	-1.18406	0.0131322
AT3G04630	WVD2-like 1	1197.01	1764.77	-0.554567	0.0015084
AT3G08860	PYRIMIDINE 4	1058.06	1343.66	-0.352765	0.000587728
AT5G09870	cellulose synthase 5	2080.17	2556.39	-0.296638	0.000380527
AT3G26450	Polyketide cyclase/dehydrase and lipid transport superfamily protein	2373.65	3973.22	-0.745187	1.09138e-23
AT5G58650	plant peptide containing sulfated tyrosine 1	202.37	278.833	-0.45853	0.0128454
AT1G75220	Major facilitator superfamily protein	3592.75	4591.92	-0.355287	5.63016e-05
AT1G70860	Polyketide cyclase/dehydrase and lipid transport superfamily protein	131.043	252.865	-0.950754	1.30154e-09
AT1G71880	sucrose-proton symporter 1	3588.61	6584.49	-0.885873	9.37803e-18
AT2G43920	S-adenosyl-L-methionine-dependent methyltransferases superfamily protein	6.32854	19.8876	-1.64666	0.000181088
AT3G04910	with no lysine (K) kinase 1	3684.56	4199.34	-0.18891	0.0378905
AT1G58370	glycosyl hydrolase family 10 protein / carbohydrate-binding domain-containing protein	634.234	856.653	-0.426887	3.12016e-05
AT3G14850	TRICHOME BIREFRINGENCE-LIKE 41	388.44	610.769	-0.652797	6.2281e-09
AT3G06330	RING/U-box superfamily protein	313.291	564.091	-0.857373	6.45874e-10
AT5G67620	no data	308.849	411.555	-0.423302	0.00526037
AT4G33150	lysine-ketoglutarate reductase/saccharopine dehydrogenase bifunctional enzyme	2067.68	2958.84	-0.515846	6.96563e-10
AT5G60020	laccase 17	965.394	1644.03	-0.770906	3.25339e-19
AT4G27410	NAC (No Apical Meristem) domain transcriptional regulator superfamily protein	433.319	777.267	-0.826059	6.13598e-08
AT1G33090	MATE efflux family protein	180.713	294.209	-0.702047	8.2631e-08
AT1G19000	Homeodomain-like superfamily protein	4996.12	6907.98	-0.467859	1.19101e-10
AT2G41870	Remorin family protein	193.919	269.538	-0.474893	0.000828549
AT3G21055	photosystem II subunit T	171.532	378.879	-1.15367	8.08172e-15
AT1G67740	photosystem II BY	281.617	500.213	-0.832245	3.98043e-14
AT1G04610	YUCCA 3	491.198	647.889	-0.408643	0.00459007
AT5G11580	Regulator of chromosome condensation (RCC1) family protein	1622.87	1869.41	-0.203647	0.025987
AT5G56840	myb-like transcription factor family protein	13.948	46.2526	-1.71058	3.7838e-08
AT1G76560	CP12 domain-containing protein 3	398.019	579.216	-0.543128	5.2921e-05
AT5G03885	no data	73.9003	102.255	-0.471777	0.0308604
AT2G24940	membrane-associated progesterone binding protein 2	7011.66	10460.9	-0.573723	2.79594e-07
AT1G72140	Major facilitator superfamily protein	670.898	1239.81	-0.906429	3.68874e-09
AT3G01670	no data	618.455	2342.4	-1.93009	4.41223e-77
AT5G63470	nuclear factor Y, subunit C4	959.878	1128.01	-0.233537	0.017741
AT3G09922	induced by phosphate starvation1	156.454	255.536	-0.645834	0.0485067
AT1G06587	no data	13.4214	25.4845	-0.907805	0.031236
AT2G27035	early nodulin-like protein 20	94.2073	210.238	-1.15669	1.51364e-12
AT5G41040	HXXXD-type acyl-transferase family protein	3896.58	4650.03	-0.254919	0.0091219
AT3G01980	NAD(P)-binding Rossmann-fold superfamily protein	671.402	814.64	-0.279092	0.011103
AT1G46480	WUSCHEL related homeobox 4	371.239	513.415	-0.473238	0.000149818
AT4G37750	Integrase-type DNA-binding superfamily protein	770.671	1106.25	-0.519142	0.000158253
AT3G62010	no data	2531.37	3019.09	-0.239308	0.0355937
AT4G24010	cellulose synthase like G1	6.49109	26.9692	-2.02044	2.86211e-07
AT5G56260	Ribonuclease E inhibitor RraA/Dimethylmenaquinone methyltransferase	925.286	1092.98	-0.239853	0.0164479
AT1G07880	Protein kinase superfamily protein	470.247	823.541	-0.810879	1.38548e-11
AT2G45670	calcineurin B subunit-related	3309.89	3996.36	-0.27167	0.000851382
AT5G56760	serine acetyltransferase 1;1	4298.42	6354.59	-0.563029	1.67228e-14
AT2G27402	no data	19.1189	161.914	-3.0658	6.50227e-42
AT3G05650	receptor like protein 32	14.9208	38.3988	-1.38115	1.71741e-05
AT3G62110	Pectin lyase-like superfamily protein	789.995	1050.78	-0.413452	0.000644577
AT4G35300	tonoplast monosaccharide transporter2	2482.34	3020.12	-0.282337	0.00120791
AT5G64510	no data	152.268	250.523	-0.717931	1.31098e-05
AT4G29230	NAC domain containing protein 75	396.055	500.702	-0.333994	0.0162658
AT3G16070	no data	39.7648	225.117	-2.54103	1.28541e-12
AT1G67700	no data	397.362	552.258	-0.475799	1.19678e-05
AT2G03350	Protein of unknown function, DUF538	1232.11	1401.07	-0.185262	0.0472455
AT5G16240	Plant stearoyl-acyl-carrier-protein desaturase family protein	225.405	319.204	-0.495098	0.0027834
AT2G34500	cytochrome P450, family 710, subfamily A, polypeptide 1	718.296	1142.43	-0.671594	3.8046e-15
AT4G36410	ubiquitin-conjugating enzyme 17	451.864	845.286	-0.926182	5.68366e-15
AT2G35155	Trypsin family protein	400.573	533.522	-0.413422	0.000309226
AT5G22850	Eukaryotic aspartyl protease family protein	1369.95	1662.42	-0.279182	0.000734813
AT4G23490	Protein of unknown function (DUF604)	863.559	998.76	-0.208559	0.039546
AT5G56120	no data	1377.82	1563.48	-0.182343	0.0481435
AT5G08280	hydroxymethylbilane synthase	1804.44	2102.15	-0.219845	0.00982977
AT2G05310	no data	50.5659	101.169	-0.980925	0.00106676
AT1G43160	related to AP2 6	427.249	704.076	-0.711782	0.00727918
AT1G23200	Plant invertase/pectin methylesterase inhibitor superfamily	26.7114	91.7825	-1.75566	1.13758e-08
AT5G57190	phosphatidylserine decarboxylase 2	113.319	148.535	-0.394923	0.0335602
AT3G22800	Leucine-rich repeat (LRR) family protein	804.128	1061.6	-0.406304	0.00481611
AT3G51220	Plant protein of unknown function (DUF827)	42.6107	66.8534	-0.646327	0.00773389
AT5G59400	no data	168.017	225.846	-0.429321	0.0084924
AT1G79660	no data	1252.37	1475.25	-0.234578	0.0272076
AT5G47180	Plant VAMP (vesicle-associated membrane protein) family protein	1191.26	1592.94	-0.419721	2.44556e-07
AT2G37450	nodulin MtN21 /EamA-like transporter family protein	423.805	637.971	-0.595505	0.000531452
AT1G21780	BTB/POZ domain-containing protein	1189.64	1447.87	-0.281281	0.00403008
AT2G24755	other RNA	737.166	907.186	-0.303939	0.00860924
AT5G15290	Uncharacterised protein family (UPF0497)	192.253	458.624	-1.25347	1.01152e-24
AT3G19000	2-oxoglutarate (2OG) and Fe(II)-dependent oxygenase superfamily protein	1325.85	1655.22	-0.32219	0.00014037
AT2G38320	TRICHOME BIREFRINGENCE-LIKE 34	305.976	425.844	-0.476398	3.50526e-05
AT3G27650	LOB domain-containing protein 25	133.743	214.882	-0.685023	0.00756765
AT2G44690	Arabidopsis RAC-like 9	215.261	313.221	-0.535141	0.000793651
AT4G35190	Putative lysine decarboxylase family protein	19.067	47.6839	-1.33597	2.03285e-05
AT5G64570	beta-D-xylosidase 4	2686.07	4017.3	-0.585017	7.41549e-10
AT5G21020	no data	6749.05	7943.62	-0.234108	0.0158354
AT2G34420	photosystem II light harvesting complex gene B1B2	4261.87	7306.78	-0.786729	1.93212e-10
AT2G43160	ENTH/VHS family protein	7031.53	8321.36	-0.242494	0.00153838
AT3G10910	RING/U-box superfamily protein	573.303	980.186	-0.766657	2.40433e-11
AT5G09520	hydroxyproline-rich glycoprotein family protein	430.58	967.491	-1.16322	2.55639e-07
AT1G23870	trehalose-phosphatase/synthase 9	2381.64	3196.79	-0.427601	3.67843e-06
AT5G41140	Myosin heavy chain-related protein	1226.61	1742.51	-0.505127	7.50944e-10
AT1G68850	Peroxidase superfamily protein	1080.37	1537.63	-0.506119	1.3925e-05
AT1G30210	TEOSINTE BRANCHED 1, cycloidea, and PCF family 24	456.678	901.278	-0.984296	3.45558e-23
AT1G13250	galacturonosyltransferase-like 3	339.767	489.779	-0.536542	0.0150582
AT5G11590	Integrase-type DNA-binding superfamily protein	26.8945	62.5292	-1.21899	3.47287e-06
AT2G12462	no data	7.2633	1062.08	-7.14665	1.98505e-284
AT4G34620	small subunit ribosomal protein 16	1655.97	2573.29	-0.637061	1.80039e-15
AT4G38770	proline-rich protein 4	694.873	1120.66	-0.692267	4.39087e-08
AT2G34060	Peroxidase superfamily protein	152.742	228.402	-0.558642	0.0255548
AT1G78460	SOUL heme-binding family protein	122.404	299.29	-1.32461	3.77725e-06
AT1G11460	nodulin MtN21 /EamA-like transporter family protein	40.154	83.6243	-1.07774	0.00431565
AT5G27450	mevalonate kinase	2522.45	2995.23	-0.248598	0.00860584
AT1G12500	Nucleotide-sugar transporter family protein	1772.35	2050.53	-0.208886	0.0241177
AT1G20010	tubulin beta-5 chain	6638.56	7600.63	-0.19474	0.0155624
AT3G58710	WRKY DNA-binding protein 69	978.952	1272.03	-0.378447	1.90234e-05
AT4G11320	Papain family cysteine protease	10952.4	77449.4	-2.82226	2.83176e-175
AT5G07580	Integrase-type DNA-binding superfamily protein	810.131	2077.97	-1.36093	4.84116e-53
AT5G59960	no data	2232.07	2792.03	-0.324132	0.000292503
AT2G34490	cytochrome P450, family 710, subfamily A, polypeptide 2	507.322	1232.71	-1.28515	5.88151e-44
AT4G35290	glutamate receptor 2	115.443	172.988	-0.589565	0.00183143
AT3G56290	no data	152.739	366.561	-1.23547	0.00328327
AT5G26740	Protein of unknown function (DUF300)	2260.03	3027.73	-0.421944	6.95292e-08
AT3G55330	PsbP-like protein 1	25.8829	61.3124	-1.22014	3.26999e-06
AT4G29190	Zinc finger C-x8-C-x5-C-x3-H type family protein	424.979	538.051	-0.340494	0.0360482
AT5G11570	Major facilitator superfamily protein	97.1554	160.069	-0.724128	1.72565e-05
AT4G21760	beta-glucosidase 47	104.398	156.373	-0.559129	0.00611688
AT4G18780	cellulose synthase family protein	863.048	1374.82	-0.671096	2.26452e-15
AT5G59370	actin 4	18.0253	54.4985	-1.60812	1.25986e-08
AT5G02090	no data	310.053	511.601	-0.716199	4.24535e-07
AT1G23790	Plant protein of unknown function (DUF936)	397.787	478.396	-0.268328	0.0296401
AT1G53400	Ubiquitin domain-containing protein	1282.33	1736.07	-0.436972	4.39422e-07
AT5G07475	Cupredoxin superfamily protein	490.8	1047.4	-1.08732	2.40997e-11
AT4G04350	tRNA synthetase class I (I, L, M and V) family protein	325.152	409.646	-0.334228	0.00911329
AT1G11730	Galactosyltransferase family protein	78.2509	110.739	-0.492029	0.0314374
AT1G32060	phosphoribulokinase	104.908	218.379	-1.03934	6.61462e-08
AT5G23000	myb domain protein 37	64.2198	146.761	-1.16117	6.60652e-06
AT1G67360	Rubber elongation factor protein (REF)	2470.72	2930.14	-0.249109	0.00397539
AT2G24550	no data	4823.54	6183.78	-0.374235	0.000866421
AT1G77090	Mog1/PsbP/DUF1795-like photosystem II reaction center PsbP family protein	30.239	67.0994	-1.15091	3.09111e-06
AT5G11670	NADP-malic enzyme 2	32027.6	43300	-0.438812	3.41231e-06
AT3G55420	no data	632.904	1096.85	-0.793255	1.01968e-20
AT1G08500	early nodulin-like protein 18	878.647	1224.15	-0.480592	1.09458e-06
AT5G60660	plasma membrane intrinsic protein 2;4	1132.93	3495.16	-1.61978	4.45929e-46
AT3G19190	autophagy 2	1299.04	1552.27	-0.247838	0.0181378
AT4G34680	GATA transcription factor 3	522.733	618.535	-0.241736	0.0315659
AT5G30510	ribosomal protein S1	1903.11	2240.39	-0.235628	0.0130716
AT3G04350	Plant protein of unknown function (DUF946)	1325.33	1549.63	-0.225017	0.013319
AT5G50260	Cysteine proteinases superfamily protein	151.159	233.46	-0.623334	3.96661e-05
AT1G75540	salt tolerance homolog2	4741.86	6546.37	-0.465619	5.71393e-08
AT5G44530	Subtilase family protein	1851.57	2131.47	-0.200682	0.0318137
AT5G28500	no data	76.3043	174.228	-1.19658	6.03427e-08
AT1G55000	peptidoglycan-binding LysM domain-containing protein	457.035	597.086	-0.385347	0.000598164
AT3G44730	kinesin-like protein 1	637.513	1154.51	-0.855654	3.5665e-19
AT3G56000	cellulose synthase like A14	325.279	617.81	-0.923536	1.59065e-13
AT5G09976	no data	13.4554	39.8569	-1.55412	9.17414e-07
AT1G14185	Glucose-methanol-choline (GMC) oxidoreductase family protein	145.757	441.088	-1.59525	2.63792e-30
AT2G29660	zinc finger (C2H2 type) family protein	1188.12	1842.63	-0.63329	7.61096e-15
AT2G30570	photosystem II reaction center W	497.763	789.116	-0.674913	1.38358e-06
AT2G23670	homolog of Synechocystis YCF37	113.898	164.476	-0.521248	0.0243757
AT3G53260	phenylalanine ammonia-lyase 2	8741.73	10272.2	-0.23386	0.00523563
AT5G41700	ubiquitin conjugating enzyme 8	7369.04	10013.1	-0.441358	3.21504e-07
AT4G15700	Thioredoxin superfamily protein	11.5896	34.9515	-1.60102	8.67571e-06
AT2G28080	UDP-Glycosyltransferase superfamily protein	1099.34	1369.53	-0.317959	0.00203693
AT5G38610	Plant invertase/pectin methylesterase inhibitor superfamily protein	289.321	381.739	-0.40318	0.00787061
AT4G02770	photosystem I subunit D-1	743.865	1160.33	-0.652701	2.40433e-11
AT1G03600	photosystem II family protein	101.574	230.897	-1.21141	1.38897e-10
AT2G23600	acetone-cyanohydrin lyase	556.391	1251.8	-1.1675	4.38765e-26
AT3G15190	chloroplast 30S ribosomal protein S20, putative	970.352	1195.53	-0.300221	0.00144662
AT1G48840	Plant protein of unknown function (DUF639)	622.308	760.787	-0.290161	0.00641814
AT4G09670	Oxidoreductase family protein	1485.74	1750.89	-0.234733	0.00928468
AT3G26300	cytochrome P450, family 71, subfamily B, polypeptide 34	801.479	938.034	-0.226757	0.0208612
AT1G04760	vesicle-associated membrane protein 726	225.904	294.671	-0.378582	0.0495367
AT4G25560	myb domain protein 18	150.127	192.535	-0.361147	0.0417105
AT5G17700	MATE efflux family protein	106.08	252.742	-1.26979	1.4949e-08
AT3G10740	alpha-L-arabinofuranosidase 1	2726.84	5786.81	-1.08205	1.91079e-38
AT2G42590	general regulatory factor 9	5392.78	6143.31	-0.187293	0.0284177
AT5G65470	O-fucosyltransferase family protein	3097.6	3585.21	-0.20956	0.0120312
AT3G24500	multiprotein bridging factor 1C	690.645	1086.36	-0.652106	1.47047e-10
AT3G06390	Uncharacterised protein family (UPF0497)	710.055	2429.06	-1.77581	7.99374e-85
AT3G26570	phosphate transporter 2;1	685.146	1081.18	-0.657629	6.10137e-13
AT1G55550	P-loop containing nucleoside triphosphate hydrolases superfamily protein	39.2035	64.8329	-0.733936	0.00515607
AT1G69252	no data	719.085	1172.25	-0.708253	5.01357e-10
AT3G50970	dehydrin family protein	3591.5	4763.09	-0.422516	0.00787982
AT2G26750	alpha/beta-Hydrolases superfamily protein	14.314	41.1431	-1.5122	1.58351e-05
AT1G03010	Phototropic-responsive NPH3 family protein	189.633	334.792	-0.82008	1.9285e-10
AT2G21560	no data	639.765	1067.94	-0.715917	0.0031783
AT1G48800	Terpenoid cyclases/Protein prenyltransferases superfamily protein	51.2037	111.916	-1.10327	0.000276442
AT4G10840	Tetratricopeptide repeat (TPR)-like superfamily protein	4919.97	5893.39	-0.260079	0.00178266
AT2G42760	no data	1244.47	1929.92	-0.60749	0.00593406
AT1G04360	RING/U-box superfamily protein	545.477	746.996	-0.450379	9.25851e-05
AT1G19540	NmrA-like negative transcriptional regulator family protein	140.423	319.133	-1.18628	1.15631e-18
AT5G51110	Transcriptional coactivator/pterin dehydratase	178.2	247.934	-0.475666	0.00152051
AT3G23000	CBL-interacting protein kinase 7	4438.54	5543.39	-0.319933	0.000493624
AT1G29930	chlorophyll A/B binding protein 1	2299.27	4207.64	-0.901385	1.01877e-19
AT2G28140	Protein of unknown function (DUF1635)	157.758	244.274	-0.629117	0.000485223
AT5G14450	GDSL-like Lipase/Acylhydrolase superfamily protein	526.483	882.871	-0.745109	1.40924e-13
AT3G02620	Plant stearoyl-acyl-carrier-protein desaturase family protein	171.247	225.215	-0.400547	0.0423723
AT4G39030	MATE efflux family protein	1044.86	1800.2	-0.781542	9.44802e-18
AT4G18070	no data	2566.24	3565.24	-0.473362	1.25481e-07
AT5G28145	transposable element gene	40.9984	63.1566	-0.636043	0.0231958
AT2G18280	tubby like protein 2	3511.56	4339.32	-0.304547	0.00173805
AT4G16620	nodulin MtN21 /EamA-like transporter family protein	95.1991	137.392	-0.528253	0.0033812
AT1G64440	NAD(P)-binding Rossmann-fold superfamily protein	1695.63	2029.4	-0.255571	0.0282348
AT4G30490	AFG1-like ATPase family protein	1421.3	1685.3	-0.245659	0.00910779
AT1G11175	other RNA	156.214	234.833	-0.575122	0.0282543
AT4G14330	P-loop containing nucleoside triphosphate hydrolases superfamily protein	948.38	1128.36	-0.250993	0.00859925
AT2G33385	actin-related protein C2B	95.159	148.452	-0.673868	0.0127649
AT1G22030	no data	466.785	695.03	-0.572919	2.96015e-06
AT3G05920	Heavy metal transport/detoxification superfamily protein	1070.97	1242.3	-0.214159	0.0287053
AT3G22070	proline-rich family protein	179.949	275.679	-0.615876	2.11246e-05
AT3G57030	Calcium-dependent phosphotriesterase superfamily protein	1222.82	1544.14	-0.334072	0.00131516
AT3G19553	Amino acid permease family protein	753.27	905.488	-0.264731	0.00629649
AT2G21100	Disease resistance-responsive (dirigent-like protein) family protein	759.815	1128.83	-0.570672	3.36178e-05
AT2G45930	no data	54.0301	108.55	-1.01399	4.21601e-05
AT3G51325	RING/U-box superfamily protein	26.1492	67.3664	-1.35622	2.76754e-08
AT4G37530	Peroxidase superfamily protein	1257.37	1687.66	-0.428409	5.46926e-07
AT3G58550	Bifunctional inhibitor/lipid-transfer protein/seed storage 2S albumin superfamily protein	4179.98	5861.32	-0.486034	0.0167646
AT4G19720	Glycosyl hydrolase family protein with chitinase insertion domain	180.332	341.873	-0.920012	5.49354e-12
AT2G46550	no data	1233.23	1548.98	-0.329598	5.63817e-05
AT1G54540	Late embryogenesis abundant (LEA) hydroxyproline-rich glycoprotein family	411.035	498.996	-0.278462	0.0170378
AT5G54470	B-box type zinc finger family protein	164.729	221.224	-0.396688	0.0488913
AT5G43350	phosphate transporter 1;1	3795.8	4775.9	-0.335677	0.00176219
AT2G35410	RNA-binding (RRM/RBD/RNP motifs) family protein	364.976	494.333	-0.436566	0.000135894
AT4G35060	Heavy metal transport/detoxification superfamily protein	1121.33	1845.11	-0.722826	1.53496e-15
AT3G59970	methylenetetrahydrofolate reductase 1	17338.2	19637.1	-0.180241	0.0304645
AT4G00880	SAUR-like auxin-responsive protein family	1335.45	1968.27	-0.556948	5.83966e-09
AT1G03380	homolog of yeast autophagy 18 (ATG18) G	1627.06	1971.27	-0.277202	0.000781172
AT1G26220	Acyl-CoA N-acyltransferases (NAT) superfamily protein	19.8215	38.7169	-0.964165	0.00535325
AT3G11900	aromatic and neutral transporter 1	1246.03	1522.75	-0.288898	0.0163179
AT1G53430	Leucine-rich repeat transmembrane protein kinase	1903.56	2499.04	-0.389687	1.21388e-06
AT1G35250	Thioesterase superfamily protein	702.003	1341.72	-0.934254	2.17306e-07
AT4G28880	casein kinase I-like 3	3665.43	4190.34	-0.192825	0.0278349
AT2G08820	no data	128.663	218.17	-0.729114	0.00060803
AT5G23860	tubulin beta 8	3802.59	5784.84	-0.604894	4.27053e-17
AT5G46600	Aluminium activated malate transporter family protein	103.285	171.324	-0.74393	0.00309752
AT1G26540	Agenet domain-containing protein	80.3306	115.691	-0.521201	0.030976
AT1G01620	plasma membrane intrinsic protein 1C	14289.1	28884.7	-1.01732	3.46885e-27
AT1G14160	Uncharacterised protein family (UPF0497)	693.852	997.727	-0.518539	0.000653468
AT2G43030	Ribosomal protein L3 family protein	986.061	1356.4	-0.458769	1.93723e-07
AT5G06470	Glutaredoxin family protein	37.9949	56.3153	-0.558864	0.0422255
AT2G43330	inositol transporter 1	676.631	869.136	-0.362355	0.000162093
AT2G27960	cyclin-dependent kinase-subunit 1	1706.57	2012.08	-0.233683	0.0479586
AT5G04200	metacaspase 9	545.606	815.366	-0.583882	6.25368e-06
AT5G51970	GroES-like zinc-binding alcohol dehydrogenase family protein	3127.12	4039.9	-0.3682	2.49007e-05
AT1G31330	photosystem I subunit F	1330.87	2001.63	-0.598419	2.55941e-05
AT2G35260	no data	151.744	297.215	-0.991875	3.72962e-07
AT5G63500	Protein of unknown function (DUF 3339)	509.516	634.429	-0.313409	0.00884798
AT4G22150	plant UBX domain-containing protein 3	2071.96	2366.87	-0.191629	0.0360844
AT5G23950	Calcium-dependent lipid-binding (CaLB domain) family protein	71.2528	102.885	-0.527781	0.015529
AT4G01630	expansin A17	306.669	414.563	-0.44662	0.03324
AT1G49430	long-chain acyl-CoA synthetase 2	1418.27	1984.7	-0.481205	0.00319981
AT1G49700	Plant protein 1589 of unknown function	130.965	180.233	-0.459568	0.00889731
AT3G61880	cytochrome p450 78a9	68.7301	108.978	-0.676878	0.00170884
AT5G64240	metacaspase 3	1581.16	2428.92	-0.614941	4.6884e-13
AT3G22600	Bifunctional inhibitor/lipid-transfer protein/seed storage 2S albumin superfamily protein	4530.94	6688.53	-0.563303	6.06744e-15
AT4G28750	Photosystem I reaction centre subunit IV / PsaE protein	308.925	432.244	-0.485915	0.011521
AT4G34490	cyclase associated protein 1	5596.3	6682.95	-0.256366	0.00083035
AT3G06035	Glycoprotein membrane precursor GPI-anchored	2688.19	3329.34	-0.306967	0.00130957
AT2G26190	calmodulin-binding family protein	1909.59	2455.8	-0.332625	0.012042
AT5G16590	Leucine-rich repeat protein kinase family protein	2600.62	3581.02	-0.462839	2.7364e-05
AT2G16980	Major facilitator superfamily protein	1088.5	1909.07	-0.811595	7.63568e-22
AT1G62960	ACC synthase 10	609.982	752.428	-0.303019	0.00326439
AT5G03680	Duplicated homeodomain-like superfamily protein	142.537	223.32	-0.692598	0.00433971
AT2G41342	no data	18.0505	29.8859	-0.721307	0.0380817
AT2G18370	Bifunctional inhibitor/lipid-transfer protein/seed storage 2S albumin superfamily protein	3789.37	5182.42	-0.451968	0.00721127
AT3G17950	no data	465.57	597.147	-0.358036	0.00303169
AT1G62800	aspartate aminotransferase 4	3230.15	4302.31	-0.413678	4.16055e-08
AT1G50900	Ankyrin repeat family protein	246.043	418.55	-0.766754	1.68212e-11
AT5G56870	beta-galactosidase 4	3884.29	11323.1	-1.54638	5.58377e-46
AT5G03435	Ca2+dependent plant phosphoribosyltransferase family protein	8.75102	44.3048	-2.44198	0.000164505
AT2G44260	Plant protein of unknown function (DUF946)	273.191	503.665	-0.878913	1.21495e-12
AT1G19530	no data	321.291	1316.42	-2.06956	2.67288e-45
AT3G10260	Reticulon family protein	1952.32	2565.78	-0.394086	3.8784e-07
AT1G76900	tubby like protein 1	2012.85	2347.97	-0.222203	0.00926238
AT4G05130	equilibrative nucleoside transporter 4	3.62935	15.8174	-2.11303	4.51246e-05
AT5G42200	RING/U-box superfamily protein	98.1006	187.356	-0.93334	1.06416e-08
AT1G30900	VACUOLAR SORTING RECEPTOR 6	1295.93	1619	-0.320621	0.000717408
AT5G66880	sucrose nonfermenting 1(SNF1)-related protein kinase 2.3	1475.99	1972.96	-0.419714	1.39168e-06
AT5G21222	protein kinase family protein	185.313	274.497	-0.571902	4.67513e-05
AT3G11800	no data	2881.73	3282.63	-0.187604	0.0287514
AT1G52200	PLAC8 family protein	1831.42	2404.39	-0.397366	0.00240455
AT5G18640	alpha/beta-Hydrolases superfamily protein	1284	1639.13	-0.354177	0.000101474
AT2G20550	HSP40/DnaJ peptide-binding protein	266.11	397.45	-0.578669	2.36023e-05
AT5G11330	FAD/NAD(P)-binding oxidoreductase family protein	353.598	846.075	-1.25875	1.27306e-38
AT5G05740	ethylene-dependent gravitropism-deficient and yellow-green-like 2	136.727	216.68	-0.666282	0.000459517
AT1G27130	glutathione S-transferase tau 13	4762.37	8277.94	-0.796896	4.29922e-21
AT1G04220	3-ketoacyl-CoA synthase 2	1397.13	2101.99	-0.587087	1.54864e-06
AT1G60960	iron regulated transporter 3	1570.22	1855.16	-0.242576	0.0104485
AT4G24060	Dof-type zinc finger DNA-binding family protein	1970.92	2634.69	-0.419194	4.29521e-07
AT3G63490	Ribosomal protein L1p/L10e family	1103.59	1454.29	-0.397559	3.09204e-06
AT5G21940	no data	2529.13	3757.58	-0.608386	0.000190549
AT1G77060	Phosphoenolpyruvate carboxylase family protein	87.1416	137.681	-0.650769	0.00109225
AT4G04630	Protein of unknown function, DUF584	128.597	213.241	-0.731435	0.000438865
AT1G64210	Leucine-rich repeat protein kinase family protein	306.338	372.368	-0.281244	0.0381515
AT2G41370	Ankyrin repeat family protein / BTB/POZ domain-containing protein	462.374	794.833	-0.785221	3.07446e-13
AT1G49500	no data	1445.1	2141.08	-0.581052	6.16477e-06
AT3G45640	mitogen-activated protein kinase 3	3331.91	4615.15	-0.467838	0.000305646
AT2G48030	DNAse I-like superfamily protein	898.347	1135.92	-0.330713	0.0372123
AT4G15290	Cellulose synthase family protein	132.442	648.788	-2.28537	1.68179e-41
AT3G45780	phototropin 1	1993.48	2605.05	-0.38377	0.000187997
AT5G63580	flavonol synthase 2	88.1874	199.353	-1.17581	3.44929e-10
AT5G48620	Disease resistance protein (CC-NBS-LRR class) family	563.468	732.822	-0.378852	0.000539075
AT3G45430	Concanavalin A-like lectin protein kinase family protein	220.725	311.933	-0.510212	0.00110895
AT5G10080	Eukaryotic aspartyl protease family protein	500.759	601.558	-0.273478	0.044862
AT4G33010	glycine decarboxylase P-protein 1	4006.67	5364.97	-0.42114	1.33059e-08
AT1G59840	cofactor assembly of complex C	164.706	216.197	-0.391347	0.0131769
AT4G09040	RNA-binding (RRM/RBD/RNP motifs) family protein	406.731	582.197	-0.514335	0.00118143
AT2G40160	Plant protein of unknown function (DUF828)	319.811	555.956	-0.798207	8.6628e-08
AT1G80650	RNAse THREE-like protein 1	152.774	233.445	-0.613056	2.33706e-05
AT5G10770	Eukaryotic aspartyl protease family protein	3312.84	5005.8	-0.594873	1.97069e-09
AT4G28770	Tetraspanin family protein	3721.24	4532.12	-0.284223	0.000233635
AT3G53950	glyoxal oxidase-related protein	199.739	442.338	-1.14615	2.346e-23
AT3G62820	Plant invertase/pectin methylesterase inhibitor superfamily protein	16.6588	58.9679	-1.83093	9.34971e-10
AT5G45940	nudix hydrolase homolog 11	777.171	937.711	-0.270346	0.00555711
AT1G09783	no data	25.4242	39.6437	-0.627726	0.0438169
AT3G28160	transposable element gene	188.351	400.63	-1.06591	6.64204e-05
AT4G31510	no data	468.177	591.108	-0.353275	0.0437208
AT5G24290	Vacuolar iron transporter (VIT) family protein	1218.92	1449.03	-0.250566	0.0122307
AT1G08283	no data	96.2162	164.302	-0.773382	9.35058e-05
AT1G69230	SPIRAL1-like2	94.0426	910.366	-3.29666	8.44129e-74
AT3G61200	Thioesterase superfamily protein	1791.51	2166	-0.272526	0.00375536
AT1G60550	enoyl-CoA hydratase/isomerase D	309.255	404.672	-0.384988	0.00802698
AT5G56550	oxidative stress 3	150.886	221.475	-0.546875	0.00108527
AT1G29050	TRICHOME BIREFRINGENCE-LIKE 38	1622.95	3031.92	-0.900346	3.32744e-25
AT3G22410	Sec14p-like phosphatidylinositol transfer family protein	81.3758	143.546	-0.832216	0.000173436
AT1G68570	Major facilitator superfamily protein	201.51	312.034	-0.641124	0.00025754
AT5G24240	Phosphatidylinositol 3- and 4-kinase ;Ubiquitin family protein	76.4902	116.333	-0.607488	0.0100191
AT1G26820	ribonuclease 3	652.874	904.568	-0.466607	2.1493e-05
AT1G09340	chloroplast RNA binding	280.174	419.723	-0.566443	0.000350047
AT4G08290	nodulin MtN21 /EamA-like transporter family protein	247.968	1301.46	-2.38393	1.23642e-56
AT5G66570	PS II oxygen-evolving complex 1	1765.63	3203.06	-0.865216	9.66308e-24
AT2G36570	Leucine-rich repeat protein kinase family protein	978.303	2504.85	-1.35648	8.26561e-55
AT1G72120	Major facilitator superfamily protein	263.161	391.483	-0.569975	1.40593e-05
AT5G60930	P-loop containing nucleoside triphosphate hydrolases superfamily protein	1658.65	1992.28	-0.262943	0.00376282
AT3G48450	RPM1-interacting protein 4 (RIN4) family protein	379.676	627.692	-0.717768	8.49282e-10
AT1G29025	Calcium-binding EF-hand family protein	1976.1	2340.2	-0.245366	0.0305499
AT2G02710	PAS/LOV protein B	1405.48	1948.04	-0.470534	8.08777e-07
AT2G20260	photosystem I subunit E-2	238.169	419.545	-0.814764	2.67262e-12
AT1G13700	6-phosphogluconolactonase 1	307.472	491.891	-0.676805	8.42352e-08
AT5G44130	FASCICLIN-like arabinogalactan protein 13 precursor	129.707	499.613	-1.94485	2.30752e-58
AT2G38390	Peroxidase superfamily protein	4024.05	14246.3	-1.83659	2.57329e-32
AT2G31280	conserved peptide upstream open reading frame 7	1076.31	1425.65	-0.411585	0.00258016
AT2G28410	no data	244.528	456.054	-0.902073	2.54191e-14
AT1G05320	no data	1160.09	1650.05	-0.510543	0.0012463
AT1G10660	no data	1037.81	1262.03	-0.282066	0.00103246
AT3G54390	sequence-specific DNA binding transcription factors	411.599	593.317	-0.519095	0.000947334
AT2G26500	cytochrome b6f complex subunit (petM), putative	200.932	442.271	-1.12698	2.26945e-18
AT5G06800	myb-like HTH transcriptional regulator family protein	901.359	1113.84	-0.307145	0.00388672
AT3G63310	Bax inhibitor-1 family protein	3513.51	4354.98	-0.307881	0.00327185
AT1G78580	trehalose-6-phosphate synthase	2026.31	2330.25	-0.201637	0.0214218
AT1G75760	ER lumen protein retaining receptor family protein	1681.7	1938.39	-0.20486	0.0168793
AT1G12250	Pentapeptide repeat-containing protein	111.739	219.059	-0.982417	5.30722e-10
AT3G12500	basic chitinase	4549.42	8234.67	-0.853399	3.09832e-22
AT2G31540	GDSL-like Lipase/Acylhydrolase superfamily protein	167.438	304.739	-0.867839	9.88767e-09
AT4G19100	Protein of unknown function (DUF3464)	78.0272	128.311	-0.71481	0.000224952
AT5G50010	sequence-specific DNA binding transcription factors;transcription regulators	632.982	1309.62	-1.05466	9.84138e-22
AT5G40270	HD domain-containing metal-dependent phosphohydrolase family protein	810.301	967.347	-0.255411	0.00673728
AT5G03585	no data	25.9081	49.6908	-0.897717	0.00687226
AT5G06390	FASCICLIN-like arabinogalactan protein 17 precursor	2330.38	2858.33	-0.295083	0.000333916
AT4G34610	BEL1-like homeodomain 6	219.644	474.24	-1.10969	4.22403e-15
AT4G24460	CRT (chloroquine-resistance transporter)-like transporter 2	318.72	392.088	-0.298452	0.0180917
AT1G47290	3beta-hydroxysteroid-dehydrogenase/decarboxylase isoform 1	2330.34	2662.5	-0.191968	0.034627
AT5G19870	Family of unknown function (DUF716)	128.679	202.146	-0.647719	2.62329e-05
AT3G47950	H(+)-ATPase 4	277.391	433.533	-0.647128	3.70691e-05
AT5G42270	FtsH extracellular protease family	1745.96	2104.44	-0.2667	0.0494484
AT3G50130	Plant protein of unknown function (DUF247)	288.43	407.366	-0.49769	9.3935e-05
AT5G55590	Pectin lyase-like superfamily protein	172.331	259.259	-0.581333	0.00169047
AT3G27270	TRAM, LAG1 and CLN8 (TLC) lipid-sensing domain containing protein	191.618	268.795	-0.483477	0.00503024
AT1G78830	Curculin-like (mannose-binding) lectin family protein	3226.41	5299.73	-0.69436	5.79755e-12
AT5G19410	ABC-2 type transporter family protein	381.839	636.523	-0.739931	3.25006e-05
AT4G32710	Protein kinase superfamily protein	537.599	850.363	-0.664614	1.47047e-10
AT3G04760	Pentatricopeptide repeat (PPR-like) superfamily protein	96.0818	150.144	-0.641592	0.000359757
AT4G23710	vacuolar ATP synthase subunit G2	4747.03	5360.12	-0.174578	0.040087
AT2G05920	Subtilase family protein	11017.5	13287.5	-0.270391	0.000168419
AT1G63000	nucleotide-rhamnose synthase/epimerase-reductase	12803.2	14533.7	-0.183438	0.0312306
AT1G70330	equilibrative nucleotide transporter 1	2734.96	3716.19	-0.441588	6.09814e-09
AT2G40900	nodulin MtN21 /EamA-like transporter family protein	3264.36	4290.54	-0.379768	0.00636946
AT1G75820	Leucine-rich receptor-like protein kinase family protein	1585.61	1935.4	-0.305399	0.046438
AT5G57150	basic helix-loop-helix (bHLH) DNA-binding superfamily protein	2680.47	3602.52	-0.428045	3.15934e-08
AT4G25030	no data	4922.79	6144.29	-0.319391	0.00017262
AT5G52060	BCL-2-associated athanogene 1	2809.45	3583.46	-0.350164	0.000268487
AT3G14560	no data	761.897	1105.54	-0.53953	8.98747e-07
AT3G53960	Major facilitator superfamily protein	16.5875	115.104	-2.80725	1.84761e-26
AT2G26730	Leucine-rich repeat protein kinase family protein	3305.92	4052.08	-0.292929	0.000237939
AT3G45960	expansin-like A3	893.073	1364.18	-0.585478	0.00391408
AT5G63590	flavonol synthase 3	1212.01	2143.59	-0.820808	1.14016e-15
AT3G19320	Leucine-rich repeat (LRR) family protein	54.1738	150.12	-1.46853	2.18823e-16
AT5G26742	DEAD box RNA helicase (RH3)	2074.37	2501.51	-0.267845	0.00184121
AT3G46880	no data	16.183	46.4946	-1.57253	0.00399253
AT4G22790	MATE efflux family protein	351.423	441.406	-0.32808	0.0291593
AT5G57815	Cytochrome c oxidase, subunit Vib family protein	1049.76	1241.43	-0.240018	0.015346
AT2G43900	Endonuclease/exonuclease/phosphatase family protein	576.669	811.06	-0.496973	0.000374876
AT3G05160	Major facilitator superfamily protein	308.091	650.651	-1.09201	2.72845e-08
AT5G06090	glycerol-3-phosphate acyltransferase 7	194.954	300.077	-0.574921	0.00545936
AT1G05850	Chitinase family protein	12873	18492.1	-0.522747	1.55379e-13
AT3G05890	Low temperature and salt responsive protein family	7012.95	11170.7	-0.672249	1.26865e-22
AT5G34940	glucuronidase 3	1080.09	1466.12	-0.442171	2.03323e-07
AT3G45840	Cysteine/Histidine-rich C1 domain family protein	159.863	202.197	-0.340054	0.0371556
AT1G72010	TCP family transcription factor	1005.39	1501.42	-0.580561	2.12976e-09
AT5G40890	chloride channel A	4298.86	6553.31	-0.606975	2.67993e-15
AT1G22885	no data	529.158	726.363	-0.45525	0.00164044
AT2G43670	Carbohydrate-binding X8 domain superfamily protein	375.553	476.565	-0.347557	0.0495367
AT1G15400	no data	1801.02	2369.04	-0.395402	4.49083e-07
AT1G02335	germin-like protein subfamily 2 member 2 precursor	583.443	984.076	-0.761415	5.76413e-13
AT5G09978	elicitor peptide 7 precursor	231.869	426.571	-0.882221	5.63871e-13
AT3G26460	Polyketide cyclase/dehydrase and lipid transport superfamily protein	840.251	3106.67	-1.89579	3.46874e-43
AT2G38380	Peroxidase superfamily protein	15680	21451.6	-0.451159	1.59215e-08
AT1G08380	photosystem I subunit O	583.917	932.792	-0.677502	4.29968e-05
AT2G45630	D-isomer specific 2-hydroxyacid dehydrogenase family protein	143.501	215.553	-0.590671	7.46276e-05
AT3G56080	S-adenosyl-L-methionine-dependent methyltransferases superfamily protein	265.384	423.206	-0.688052	2.45619e-05
AT3G23510	Cyclopropane-fatty-acyl-phospholipid synthase	749.749	1334.99	-0.832551	2.43373e-08
AT3G20015	Eukaryotic aspartyl protease family protein	1581.38	2254.77	-0.501519	8.39354e-07
AT2G31900	myosin-like protein XIF	850.743	1219.2	-0.513322	5.09986e-08
AT2G04780	FASCICLIN-like arabinoogalactan 7	5643.47	7056.54	-0.32137	2.14723e-05
AT3G14440	nine-cis-epoxycarotenoid dioxygenase 3	351.781	609.556	-0.787663	0.000311393
AT2G40120	Protein kinase superfamily protein	589.471	827.82	-0.489006	5.65278e-07
AT4G02130	galacturonosyltransferase 6	621.468	1014.11	-0.701004	3.70823e-10
AT1G21810	Plant protein of unknown function (DUF869)	101.198	139.14	-0.457031	0.0149018
AT1G49975	no data	14.8761	26.6517	-0.826714	0.0337169
AT3G25660	Amidase family protein	1437.63	1686.24	-0.230305	0.00816098
AT5G61200	no data	103.425	155.539	-0.583359	0.00159892
AT1G10657	Plant protein 1589 of unknown function	4.1712	14.8633	-1.79103	0.000502382
AT5G48460	Actin binding Calponin homology (CH) domain-containing protein	1070.89	1463.13	-0.449965	2.97447e-08
AT3G46550	Fasciclin-like arabinogalactan family protein	596.128	702.858	-0.238527	0.0297059
AT4G37150	methyl esterase 9	155.91	599.309	-1.95156	2.49986e-45
AT5G43470	Disease resistance protein (CC-NBS-LRR class) family	60.3604	100.228	-0.722758	0.00166
AT1G27920	microtubule-associated protein 65-8	183.551	287.633	-0.64758	7.18194e-07
AT3G61830	auxin response factor 18	327.305	514.662	-0.65688	1.00842e-08
AT1G26670	Vesicle transport v-SNARE family protein	2544.72	2908.24	-0.19255	0.048847
AT1G73600	S-adenosyl-L-methionine-dependent methyltransferases superfamily protein	1548.41	2884.13	-0.898951	1.651e-15
AT1G55510	branched-chain alpha-keto acid decarboxylase E1 beta subunit	480.74	615.424	-0.354818	0.00231387
AT3G45710	Major facilitator superfamily protein	1724.07	4004.79	-1.21793	2.13264e-53
AT1G35720	annexin 1	36677.8	49970.1	-0.446246	1.88006e-10
AT4G14010	ralf-like 32	1033.71	2079.76	-1.00621	1.23288e-23
AT2G20080	no data	585.71	1102.98	-0.917305	8.94e-17
AT3G21550	DUF679 domain membrane protein 2	394.525	715.447	-0.871121	6.48087e-11
AT5G09220	amino acid permease 2	11842.7	17922.7	-0.6069	6.74033e-07
AT1G54790	GDSL-like Lipase/Acylhydrolase superfamily protein	115.189	232.973	-1.02078	5.15618e-12
AT3G16520	UDP-glucosyl transferase 88A1	272.791	537.678	-0.977565	4.32045e-20
AT5G07030	Eukaryotic aspartyl protease family protein	4878.94	11794	-1.27044	9.44765e-24
AT1G34670	myb domain protein 93	556.05	713.091	-0.355773	0.00107027
AT1G66460	Protein kinase superfamily protein	23.7267	73.9265	-1.64147	4.51355e-10
AT2G28930	protein kinase 1B	249.549	382.543	-0.613089	1.26746e-05
AT3G32030	Terpenoid cyclases/Protein prenyltransferases superfamily protein	437.635	638.549	-0.515947	0.0201122
AT5G18680	tubby like protein 11	2876.34	3310.5	-0.201621	0.0308065
AT5G01330	pyruvate decarboxylase-3	664.364	828.211	-0.320072	0.00909861
AT2G03200	Eukaryotic aspartyl protease family protein	1020.94	1987.76	-0.94838	3.55315e-11
AT3G15450	Aluminium induced protein with YGL and LRDR motifs	9782.21	16923.9	-0.811868	1.41982e-13
AT4G19530	disease resistance protein (TIR-NBS-LRR class) family	10.4427	34.8285	-1.726	2.49408e-07
AT3G15356	Legume lectin family protein	864	2073.13	-1.26813	6.3256e-13
AT3G27350	no data	1622.46	1997.98	-0.299632	0.000268041
AT2G40230	HXXXD-type acyl-transferase family protein	441.647	653.859	-0.564331	0.000385174
AT3G54210	Ribosomal protein L17 family protein	1291.76	1774.99	-0.45845	6.2281e-09
AT1G72500	no data	2595.35	3159.26	-0.28843	0.0188117
AT1G26210	SOB five-like 1	39.8929	68.0534	-0.770354	0.00216887
AT1G01360	regulatory component of ABA receptor 1	675.546	816.161	-0.269763	0.0434479
AT4G38400	expansin-like A2	393.005	719.942	-0.885364	5.78011e-07
AT1G11450	nodulin MtN21 /EamA-like transporter family protein	1817.74	2422.45	-0.420143	2.23821e-05
AT3G20450	B-cell receptor-associated protein 31-like	104.457	147.745	-0.500204	0.00380429
AT4G20390	Uncharacterised protein family (UPF0497)	1343.8	3272.97	-1.28176	1.07836e-17
AT5G13810	Glutaredoxin family protein	1858.91	2177.42	-0.227931	0.00876394
AT5G27350	Major facilitator superfamily protein	2335.03	2969.12	-0.354599	0.000434988
AT2G37420	ATP binding microtubule motor family protein	955.998	1126.18	-0.235173	0.0144621
AT5G17170	rubredoxin family protein	30.8693	91.7266	-1.52639	1.51875e-06
AT2G05160	CCCH-type zinc fingerfamily protein with RNA-binding domain	195.488	270.329	-0.467423	0.0267933
AT1G74830	Protein of unknown function, DUF593	347.822	442.718	-0.339621	0.0262831
AT4G30830	Protein of unknown function, DUF593	39.5301	59.617	-0.584483	0.025116
AT1G72640	NAD(P)-binding Rossmann-fold superfamily protein	89.3293	132.409	-0.565559	0.00199227
AT2G33450	Ribosomal L28 family	888.096	1125.35	-0.341023	0.000230187
AT4G38470	ACT-like protein tyrosine kinase family protein	6796.1	7881.54	-0.221993	0.0292484
AT4G37810	no data	15.1325	34.1422	-1.15808	0.000561675
AT5G11020	Protein kinase superfamily protein	437.585	522.17	-0.254329	0.0334168
AT5G14130	Peroxidase superfamily protein	403.558	562.578	-0.477703	0.0030814
AT5G09460	sequence-specific DNA binding transcription factors;transcription regulators	2077.99	2457.8	-0.241583	0.00446847
AT5G01830	ARM repeat superfamily protein	760.623	960.622	-0.337912	0.000612079
AT1G53730	STRUBBELIG-receptor family 6	2344.87	3393.61	-0.532708	3.09653e-11
AT2G33990	IQ-domain 9	991.168	1337.96	-0.432452	2.58611e-07
AT2G21540	SEC14-like 3	227.301	317.84	-0.483022	0.00201104
AT3G62030	rotamase CYP 4	1753.54	2099.54	-0.258483	0.0313897
AT1G78260	RNA-binding (RRM/RBD/RNP motifs) family protein	886.8	1647.94	-0.890188	5.63582e-10
AT2G25070	Protein phosphatase 2C family protein	2463.68	2874.29	-0.222341	0.00862669
AT3G09035	Concanavalin A-like lectin family protein	683.298	865.147	-0.340322	0.00147705
AT2G23130	arabinogalactan protein 17	83.7736	154.524	-0.841873	0.00681523
AT3G13040	myb-like HTH transcriptional regulator family protein	1479.48	1749.31	-0.241981	0.0109084
AT3G01190	Peroxidase superfamily protein	3481.6	7015.64	-1.01441	2.21012e-41
AT4G36360	beta-galactosidase 3	4811.48	6573.64	-0.450366	1.96736e-08
AT4G36740	homeobox protein 40	110.739	346.835	-1.64704	6.04762e-35
AT5G45650	subtilase family protein	149.007	189.74	-0.350418	0.0443428
AT5G04000	no data	79.7881	131.519	-0.723413	0.000772649
AT1G19330	no data	394.806	635.167	-0.688013	1.17115e-06
AT5G01200	Duplicated homeodomain-like superfamily protein	71.1101	106.324	-0.574678	0.0218333
AT1G67710	response regulator 11	425.12	907.992	-1.10439	3.29275e-17
AT2G06025	Acyl-CoA N-acyltransferases (NAT) superfamily protein	1033.62	1244.16	-0.268618	0.00374486
AT5G11230	Nucleotide-sugar transporter family protein	2109.22	2418.36	-0.197259	0.0356166
AT5G40510	Sucrase/ferredoxin-like family protein	2244.17	2647.47	-0.241907	0.022582
AT1G14730	Cytochrome b561/ferric reductase transmembrane protein family	1011.44	1660.83	-0.716363	1.09717e-10
AT1G22740	RAB GTPase homolog G3B	376.793	694.888	-0.883433	2.73585e-17
AT5G51550	EXORDIUM like 3	2566.06	3084.09	-0.260703	0.0354299
AT4G22950	AGAMOUS-like 19	60.0147	249.286	-2.05737	1.05362e-36
AT2G44790	uclacyanin 2	12935.6	16100	-0.31287	8.10489e-05
AT2G03060	AGAMOUS-like 30	356.529	429.343	-0.266223	0.0405092
AT2G25450	2-oxoglutarate (2OG) and Fe(II)-dependent oxygenase superfamily protein	17354.7	24426.9	-0.50012	3.28608e-07
AT1G78090	trehalose-6-phosphate phosphatase	1474.14	2005.04	-0.441486	2.25645e-05
AT2G39190	Protein kinase superfamily protein	896.03	1056.4	-0.238809	0.0240414
AT2G23620	methyl esterase 1	374.646	559	-0.574561	8.33192e-06
AT3G47650	DnaJ/Hsp40 cysteine-rich domain superfamily protein	132.878	253.746	-0.921342	1.13446e-08
AT2G36420	no data	1293.24	1772.19	-0.459229	8.84911e-07
AT1G55670	photosystem I subunit G	389.411	594.996	-0.62014	5.71279e-07
AT3G44735	PHYTOSULFOKINE 3 PRECURSOR	350.748	534.548	-0.605838	4.50016e-08
AT2G20100	basic helix-loop-helix (bHLH) DNA-binding superfamily protein	304.167	463.922	-0.608156	3.91554e-08
AT5G01240	like AUXIN RESISTANT 1	297.825	765.492	-1.35995	1.56631e-40
AT2G30210	laccase 3	3332.78	4768.64	-0.517972	1.54849e-10
AT4G22680	myb domain protein 85	29.5106	67.5534	-1.20454	1.05577e-06
AT1G72880	Survival protein SurE-like phosphatase/nucleotidase	1322.9	1534.98	-0.214819	0.0145106
AT5G45970	RAC-like 2	190.384	283.051	-0.571837	0.000329881
AT3G49220	Plant invertase/pectin methylesterase inhibitor superfamily	1350.31	1808.69	-0.428773	1.89926e-05
AT4G38932	no data	995.532	1453.75	-0.543389	3.22961e-06
AT5G03040	IQ-domain 2	3887.1	4653.44	-0.258944	0.00389501
AT4G34480	O-Glycosyl hydrolases family 17 protein	718.482	829.98	-0.209003	0.0480247
AT4G37225	other RNA	8.84575	23.4534	-1.39694	0.000513611
AT5G40020	Pathogenesis-related thaumatin superfamily protein	450.653	765.562	-0.763201	1.34018e-11
AT5G15410	Cyclic nucleotide-regulated ion channel family protein	385.817	513.542	-0.410173	0.00311514
AT3G48115	other RNA	1108.74	1325.65	-0.257125	0.0037435
AT2G43390	no data	98.3958	161.375	-0.704566	0.000715641
AT5G65280	GCR2-like 1	661.992	807.166	-0.28263	0.0141935
AT2G04460	transposable element gene	37.6623	210.813	-2.47581	3.34123e-26
AT1G05190	Ribosomal protein L6 family	593.241	927.932	-0.643675	2.89776e-11
AT4G32290	Core-2/I-branching beta-1,6-N-acetylglucosaminyltransferase family protein	633.262	911.039	-0.510381	5.46551e-05
AT1G68540	NAD(P)-binding Rossmann-fold superfamily protein	187.484	247.393	-0.40433	0.00848111
AT1G64510	Translation elongation factor EF1B/ribosomal protein S6 family protein	545.313	786.82	-0.528395	1.85543e-08
AT5G15510	TPX2 (targeting protein for Xklp2) protein family	909.459	1130.97	-0.314029	0.000314147
AT2G20230	Tetraspanin family protein	2574.68	3766.22	-0.547027	2.98153e-10
AT1G36380	no data	580.939	745.671	-0.359128	0.000365761
AT2G20725	CAAX amino terminal protease family protein	518.501	650.066	-0.325227	0.0065188
AT1G64370	no data	995.675	3791.82	-1.94083	9.7589e-35
AT2G31070	TCP domain protein 10	51.3617	83.2302	-0.704819	0.00193416
AT1G09540	myb domain protein 61	329.758	499.587	-0.599881	1.96789e-07
AT3G59400	enzyme binding;tetrapyrrole binding	40.3533	115.788	-1.51902	2.29688e-14
AT3G26060	Thioredoxin superfamily protein	316.305	589.08	-0.89259	5.5768e-15
AT3G16850	Pectin lyase-like superfamily protein	1616.69	2326.61	-0.525253	5.51278e-10
AT1G36370	serine hydroxymethyltransferase 7	2729.97	3271.67	-0.262783	0.0296359
AT3G59690	IQ-domain 13	1506.01	2063.72	-0.454734	9.27378e-09
AT1G56320	no data	704.442	1053.75	-0.579033	0.000144455
AT1G12610	Integrase-type DNA-binding superfamily protein	265.157	658.618	-0.946896	0.0296685
AT3G20860	NIMA-related kinase 5	538.369	704.541	-0.391065	0.011533
AT3G24927	no data	310.174	494.148	-0.669839	4.30712e-08
AT4G34730	ribosome-binding factor A family protein	341.215	452.313	-0.401152	0.00614492
AT3G51330	Eukaryotic aspartyl protease family protein	1762.34	2486.84	-0.495568	2.39914e-08
AT3G25570	Adenosylmethionine decarboxylase family protein	338.199	529.327	-0.658021	0.000110778
AT4G22990	Major Facilitator Superfamily with SPX (SYG1/Pho81/XPR1) domain-containing protein	93.431	137.609	-0.554736	0.00289905
AT3G55630	DHFS-FPGS homolog D	32.2929	68.4117	-1.08116	3.09352e-06
AT1G78890	no data	1437.99	1789.36	-0.31641	0.000272149
AT1G53920	GDSL-motif lipase 5	644.977	786.645	-0.286891	0.0123684
AT5G24920	glutamine dumper 5	7.29347	32.9533	-2.07951	0.000380008
AT5G63850	amino acid permease 4	2789.53	4029.55	-0.532829	8.89383e-08
AT5G27000	kinesin 4	811.861	1108.76	-0.444923	0.000338242
AT4G01450	nodulin MtN21 /EamA-like transporter family protein	4338.79	6033.56	-0.486535	5.66784e-05
AT2G04080	MATE efflux family protein	13.5008	25.5475	-0.900709	0.0200987
AT5G38010	UDP-Glycosyltransferase superfamily protein	491.619	864.919	-0.816293	2.67466e-15
AT5G52120	phloem protein 2-A14	186.638	475.973	-1.34887	9.69588e-28
AT2G32120	heat-shock protein 70T-2	235.523	291.823	-0.30764	0.0312929
AT4G26320	arabinogalactan protein 13	378.667	1571.39	-2.06395	3.98601e-47
AT3G50060	myb domain protein 77	757.412	1042.34	-0.446839	0.0102075
AT5G07360	Amidase family protein	1530.85	1791.66	-0.226998	0.0172557
AT5G24410	6-phosphogluconolactonase 4	148.518	358.885	-1.2716	9.05427e-24
AT5G07322	other RNA	998.903	1478.68	-0.565956	4.94438e-10
AT1G72150	PATELLIN 1	8621.21	14309.1	-0.730769	3.85583e-24
AT1G21460	Nodulin MtN3 family protein	69.6587	107.136	-0.581758	0.048931
AT1G79590	syntaxin of plants 52	1507.77	1904.62	-0.336713	8.5992e-05
AT2G37678	far-red elongated hypocotyl 1	1023.81	1190.99	-0.21803	0.0208483
AT4G28900	transposable element gene	84.8704	164.871	-0.97139	1.37498e-05
AT4G32780	phosphoinositide binding	394.226	544.116	-0.475494	0.00238571
AT1G02900	rapid alkalinization factor 1	1654.33	3319.01	-1.00479	9.15989e-34
AT3G48740	Nodulin MtN3 family protein	71.5854	481.513	-2.77222	6.02861e-38
AT1G49960	Xanthine/uracil permease family protein	740.886	1281.25	-0.786958	7.85357e-11
AT3G14020	nuclear factor Y, subunit A6	253.065	316.705	-0.321385	0.032848
AT1G21220	transposable element gene	28.7314	43.4595	-0.602923	0.048058
AT5G09480	hydroxyproline-rich glycoprotein family protein	3332.14	4584.51	-0.457269	0.000317485
AT2G04215	no data	130.733	216.853	-0.728767	1.52767e-05
AT2G28990	Leucine-rich repeat protein kinase family protein	396.108	520.292	-0.395338	0.00051448
AT2G33250	no data	245.64	342.466	-0.492106	0.0100208
AT5G21170	5'-AMP-activated protein kinase beta-2 subunit protein	1286.51	1776.35	-0.465676	3.33586e-08
AT1G48540	Outer arm dynein light chain 1 protein	693.673	875.992	-0.337665	0.000599886
AT5G16540	zinc finger nuclease 3	355.918	481.705	-0.429993	0.00596557
AT1G52270	no data	14.4629	51.087	-1.82831	1.04394e-09
AT3G47670	Plant invertase/pectin methylesterase inhibitor superfamily protein	1264.37	1511.24	-0.252583	0.0135669
AT5G56540	arabinogalactan protein 14	2088.22	4784.02	-1.19575	5.92417e-62
AT5G47635	Pollen Ole e 1 allergen and extensin family protein	234.412	433.433	-0.883448	2.06398e-11
AT5G55180	O-Glycosyl hydrolases family 17 protein	4352.38	5722.22	-0.393811	8.96715e-05
AT4G18010	myo-inositol polyphosphate 5-phosphatase 2	1216.02	1722.04	-0.505725	7.13522e-11
AT1G48260	CBL-interacting protein kinase 17	176.709	249.096	-0.497639	0.000781172
AT3G60490	Integrase-type DNA-binding superfamily protein	212.335	404.748	-0.92939	1.04394e-09
AT1G75440	ubiquitin-conjugating enzyme 16	2036.28	2411.77	-0.244506	0.00401586
AT1G18270	ketose-bisphosphate aldolase class-II family protein	3809.95	4815	-0.337048	2.60397e-05
AT5G49720	glycosyl hydrolase 9A1	13012	15931.7	-0.291971	5.05699e-05
AT3G04720	pathogenesis-related 4	10123	16095.4	-0.670558	1.5422e-17
AT2G18380	GATA transcription factor 20	181.876	250.216	-0.460575	0.0216584
AT1G73410	myb domain protein 54	177.299	231.546	-0.383211	0.0144394
AT2G39050	hydroxyproline-rich glycoprotein family protein	1114.66	1772.33	-0.668152	1.32834e-14
AT1G54500	Rubredoxin-like superfamily protein	239.897	469.896	-0.972378	5.19085e-12
AT3G11780	MD-2-related lipid recognition domain-containing protein / ML domain-containing protein	3138.73	4346.7	-0.468649	5.15488e-09
AT5G24010	Protein kinase superfamily protein	424.885	543.093	-0.352009	0.00542741
AT1G47760	AGAMOUS-like 102	149.906	202.456	-0.434324	0.00976438
AT3G48185	no data	334.913	421.131	-0.328275	0.032848
AT1G29070	Ribosomal protein L34	579.234	804.92	-0.474006	3.72744e-06
AT4G31450	RING/U-box superfamily protein	1386.7	1677.82	-0.274166	0.000947334
AT1G69588	CLAVATA3/ESR-RELATED 45	59.5064	116.818	-0.973149	1.84022e-06
AT3G14240	Subtilase family protein	2210.91	2979.59	-0.432154	6.44093e-07
AT2G40420	Transmembrane amino acid transporter family protein	643.967	828.385	-0.362527	0.000160365
AT2G17695	no data	117.029	167.987	-0.521561	0.00130957
AT1G77690	like AUX1 3	3092.47	4671.07	-0.599072	5.75055e-10
AT3G09470	Major facilitator superfamily protein	2031.27	2350.52	-0.210264	0.0235215
AT2G38110	glycerol-3-phosphate acyltransferase 6	701.562	1007.82	-0.51856	5.71371e-05
AT5G47190	Ribosomal protein L19 family protein	636.844	872.366	-0.453464	1.31614e-06
AT2G14910	no data	2441.65	2867.31	-0.231892	0.0410374
AT5G39720	avirulence induced gene 2 like protein	36.6258	55.1652	-0.577441	0.0436235
AT3G01520	Adenine nucleotide alpha hydrolases-like superfamily protein	2034.75	2720.29	-0.418818	2.52666e-07
AT1G22050	membrane-anchored ubiquitin-fold protein 6 precursor	368.676	511.826	-0.472858	1.21601e-05
AT3G28050	nodulin MtN21 /EamA-like transporter family protein	2350.64	2905.53	-0.303971	0.00471025
AT2G03730	ACT domain repeat 5	1043.32	1661.71	-0.672111	7.16789e-17
AT1G60390	polygalacturonase 1	1383.45	2531.22	-0.870158	8.05458e-15
AT2G29650	phosphate transporter 4;1	158.876	266.68	-0.752804	6.31018e-06
AT5G06670	P-loop containing nucleoside triphosphate hydrolases superfamily protein	335.554	411.582	-0.293338	0.0196779
AT3G46890	no data	19.0725	30.6767	-0.681089	0.0480594
AT3G24020	Disease resistance-responsive (dirigent-like protein) family protein	2812.38	4332.09	-0.623049	2.10508e-17
AT5G13150	exocyst subunit exo70 family protein C1	391.198	490.234	-0.325945	0.0290319
AT4G30230	no data	11.8672	27.2873	-1.24556	0.0220088
AT4G01150	no data	607.052	983.325	-0.694303	3.78356e-10
AT5G11540	D-arabinono-1,4-lactone oxidase family protein	425.741	548.257	-0.361679	0.00320355
AT4G39838	no data	263.524	345.042	-0.387413	0.00454264
AT1G55160	no data	1487.59	1764.66	-0.246316	0.00280926
AT5G01520	RING/U-box superfamily protein	323.601	663.204	-1.03825	2.29167e-21
AT2G48140	Bifunctional inhibitor/lipid-transfer protein/seed storage 2S albumin superfamily protein	1164.76	2045.71	-0.807987	1.50798e-10
AT4G27700	Rhodanese/Cell cycle control phosphatase superfamily protein	136.619	262.438	-0.94605	1.55381e-09
AT5G17310	UDP-glucose pyrophosphorylase 2	1450.22	1935	-0.416252	1.0732e-05
AT1G68590	Ribosomal protein PSRP-3/Ycf65	171.165	307.582	-0.842803	5.89046e-06
AT5G16410	HXXXD-type acyl-transferase family protein	33.9121	102.241	-1.5961	1.0556e-11
AT1G30220	inositol transporter 2	10.3508	36.5769	-1.8253	7.99669e-08
AT5G49900	Beta-glucosidase, GBA2 type family protein	1030.54	1298.43	-0.331588	0.00850351
AT2G34350	Nodulin-like / Major Facilitator Superfamily protein	127.606	258.845	-1.02995	1.8959e-08
AT4G39770	Haloacid dehalogenase-like hydrolase (HAD) superfamily protein	348.637	985.773	-1.54603	7.30881e-16
AT1G07250	UDP-glucosyl transferase 71C4	869.831	1008.22	-0.212309	0.0301209
AT1G55430	Cysteine/Histidine-rich C1 domain family protein	176.609	293.118	-0.733471	2.17163e-07
AT2G30600	BTB/POZ domain-containing protein	3705.11	4233.8	-0.197323	0.0450728
AT4G20360	RAB GTPase homolog E1B	3506.01	4171.68	-0.251092	0.0053653
AT3G55940	Phosphoinositide-specific phospholipase C family protein	213.241	288.767	-0.438131	0.00114796
AT5G66490	no data	444.138	537.733	-0.276543	0.0271891
AT1G04330	no data	79.8513	147.974	-0.875173	8.24713e-07
AT5G42580	cytochrome P450, family 705, subfamily A, polypeptide 12	1009.74	1527.83	-0.59326	0.000988335
AT3G46010	actin depolymerizing factor 1	4519.15	5462.29	-0.272999	0.000507195
AT3G07460	Protein of unknown function, DUF538	1649.87	2240.66	-0.440003	2.90463e-06
AT5G24660	response to low sulfur 2	1211.5	1440.4	-0.249451	0.0114206
AT1G60260	beta glucosidase 5	17.3229	68.7625	-1.97371	5.44075e-11
AT4G23420	NAD(P)-binding Rossmann-fold superfamily protein	1204.4	1494.85	-0.31349	0.00212763
AT2G20990	synaptotagmin A	10286.7	11807.3	-0.198962	0.0127007
AT4G13280	terpenoid synthase 12	171.03	1344.87	-2.98608	5.13368e-77
AT5G24030	SLAC1 homologue 3	3164.11	3866.13	-0.285834	0.0252101
AT2G01850	endoxyloglucan transferase A3	2252.99	2778.37	-0.302685	0.000365698
AT1G58070	no data	175.542	301.099	-0.779642	7.8321e-07
AT3G25640	Protein of unknown function, DUF617	289.94	501.134	-0.790168	1.40103e-12
AT4G27745	Yippee family putative zinc-binding protein	759.779	1138.28	-0.582507	1.03054e-11
AT1G13600	basic leucine-zipper 58	100.995	181.05	-0.837624	1.8854e-06
AT1G67230	little nuclei1	3537.21	4368.47	-0.300991	0.00162391
AT5G23830	MD-2-related lipid recognition domain-containing protein	6876.96	7998.24	-0.21745	0.0063868
AT4G33420	Peroxidase superfamily protein	3671.22	5000.13	-0.450215	2.83868e-05
AT5G17870	plastid-specific 50S ribosomal protein 6	903.362	1127.2	-0.318992	0.000356057
AT2G33060	receptor like protein 27	84.1199	149.925	-0.827594	3.67681e-06
AT2G35150	EXORDIUM like 1	168.59	540.091	-1.67522	2.61545e-39
AT5G42710	no data	111.893	162.399	-0.536686	0.00301663
AT1G58030	cationic amino acid transporter 2	2957.47	3700.15	-0.323039	2.7932e-05
AT3G21340	Leucine-rich repeat protein kinase family protein	257.647	504.981	-0.975763	2.26831e-09
AT4G23496	SPIRAL1-like5	38.9544	469.725	-3.57766	2.70241e-51
AT1G05810	RAB GTPase homolog A5E	455.465	639.513	-0.49228	9.48785e-06
AT2G39530	Uncharacterised protein family (UPF0497)	302.102	550.938	-0.874489	1.54106e-11
AT1G78780	pathogenesis-related family protein	443.151	742.594	-0.752512	7.24006e-10
AT2G28370	Uncharacterised protein family (UPF0497)	1400.2	1653.99	-0.239585	0.00644476
AT1G74458	no data	1181.83	1723.18	-0.543955	1.49155e-12
AT2G15900	Phox-associated domain;Phox-like;Sorting nexin, C-terminal	1364.55	1603.5	-0.229145	0.0285044
AT5G21326	Ca2+regulated serine-threonine protein kinase family protein	1183.19	1343.33	-0.183468	0.0444122
AT3G08510	phospholipase C 2	3244.4	3895.73	-0.262321	0.00280926
AT4G19670	RING/U-box superfamily protein	1514.45	1774.83	-0.229579	0.010218
AT2G03370	Glycosyltransferase family 61 protein	90.6659	137.337	-0.608083	0.00919147
AT3G61160	Protein kinase superfamily protein	489.701	647.553	-0.403414	0.00106483
AT2G24130	Leucine-rich receptor-like protein kinase family protein	12.5177	64.6889	-2.39435	2.77047e-06
AT1G27440	Exostosin family protein	651.569	847.84	-0.378542	0.000318852
AT4G17880	Basic helix-loop-helix (bHLH) DNA-binding family protein	776.322	975.737	-0.328781	0.000360196
AT2G17500	Auxin efflux carrier family protein	7238.79	12512.8	-0.800196	1.45589e-14
AT2G01600	ENTH/ANTH/VHS superfamily protein	3311.35	3832.65	-0.2108	0.0102757
AT3G13120	Ribosomal protein S10p/S20e family protein	913.36	1225.04	-0.424823	1.58693e-06
AT5G64870	SPFH/Band 7/PHB domain-containing membrane-associated protein family	307.915	443.404	-0.461322	0.0250922
AT2G39480	P-glycoprotein 6	1080.94	1356.79	-0.326529	0.00021474
AT5G44390	FAD-binding Berberine family protein	273.692	547.73	-1.01769	8.92847e-08
AT1G23030	ARM repeat superfamily protein	1809.98	2255.3	-0.314559	0.00297233
AT4G12890	Gamma interferon responsive lysosomal thiol (GILT) reductase family protein	34.8729	76.842	-1.14353	3.06734e-05
AT5G22830	magnesium (Mg) transporter 10	794.712	955.469	-0.265423	0.00597851
AT1G74850	plastid transcriptionally active 2	351.561	465.948	-0.408206	0.00573935
AT1G10720	BSD domain-containing protein	1377.63	1569.06	-0.187125	0.0369913
AT5G62330	no data	186.266	470.627	-1.33008	1.01393e-21
AT4G35350	xylem cysteine peptidase 1	2910.95	4340.43	-0.57698	3.09936e-14
AT1G17260	autoinhibited H(+)-ATPase isoform 10	64.3443	97.2715	-0.597485	0.00537748
AT2G30860	glutathione S-transferase PHI 9	70341.4	82909.3	-0.235221	0.0117568
AT1G31050	basic helix-loop-helix (bHLH) DNA-binding superfamily protein	1019.01	1460.03	-0.521358	2.14451e-07
AT2G19150	Pectin lyase-like superfamily protein	46.5883	121.502	-1.38148	2.5657e-13
AT1G62190	Kua-ubiquitin conjugating enzyme hybrid localisation domain	268.126	422.821	-0.674322	0.000801725
AT2G13820	Bifunctional inhibitor/lipid-transfer protein/seed storage 2S albumin superfamily protein	2253.75	3048.52	-0.433015	3.39683e-06
AT3G03650	Exostosin family protein	241.731	321.895	-0.411607	0.00230178
AT5G02640	no data	204.723	254.741	-0.314494	0.0354771
AT2G22800	Homeobox-leucine zipper protein family	157.176	242.055	-0.626233	4.43039e-05
AT5G62210	Embryo-specific protein 3, (ATS3)	257.843	378.22	-0.564565	0.00101819
AT5G58910	laccase 16	81.8707	144.342	-0.811656	4.91356e-05
AT3G54020	Arabidopsis Inositol phosphorylceramide synthase 1	1090.85	1459.44	-0.378278	0.0290837
AT3G16240	delta tonoplast integral protein	11018.1	16294.8	-0.56858	8.91237e-08
AT3G15900	no data	49.1179	76.5432	-0.636037	0.00632674
AT4G28240	Wound-responsive family protein	1051.12	1465.61	-0.477051	6.60434e-06
AT5G18260	RING/U-box superfamily protein	274.625	444.856	-0.696886	9.16459e-09
AT5G64080	Bifunctional inhibitor/lipid-transfer protein/seed storage 2S albumin superfamily protein	728.434	1024.93	-0.484937	0.00176219
AT5G02170	Transmembrane amino acid transporter family protein	392.615	486.652	-0.315988	0.0092903
AT5G03080	Phosphatidic acid phosphatase (PAP2) family protein	1639.67	1868.64	-0.188476	0.0309657
AT2G46660	cytochrome P450, family 78, subfamily A, polypeptide 6	8.91356	95.3022	-3.33698	8.07766e-15
AT3G44200	NIMA (never in mitosis, gene A)-related 6	2167.48	3014.82	-0.473846	7.35947e-05
AT3G27200	Cupredoxin superfamily protein	763.617	1030.24	-0.430361	4.63195e-06
AT1G24120	ARG1-like 1	1419.56	1709.5	-0.268142	0.0010067
AT4G25070	no data	717.409	858.661	-0.257569	0.0225859
AT4G20820	FAD-binding Berberine family protein	546.135	1025.1	-0.930873	6.7331e-06
AT5G10450	G-box regulating factor 6	13905.8	18565.1	-0.415564	7.61465e-08
AT1G61050	alpha 1,4-glycosyltransferase family protein	582.797	745.872	-0.356647	0.000374757
AT5G53580	NAD(P)-linked oxidoreductase superfamily protein	255.185	408.068	-0.677199	4.5493e-09
AT1G53580	glyoxalase II 3	4450.81	6265.58	-0.492583	7.16359e-11
AT2G43550	Scorpion toxin-like knottin superfamily protein	146.909	481.924	-1.72192	8.83747e-42
AT4G24140	alpha/beta-Hydrolases superfamily protein	1478.3	2490.06	-0.747458	2.5045e-10
AT1G49210	RING/U-box superfamily protein	7.20247	22.8214	-1.61364	0.000208749
AT2G42600	phosphoenolpyruvate carboxylase 2	2034.43	2699.17	-0.407566	4.46269e-07
AT3G55250	no data	143.649	221.984	-0.643506	0.000545371
AT2G01580	no data	92.6744	230.127	-1.3017	1.02582e-10
AT1G09155	phloem protein 2-B15	104.826	153.427	-0.550594	0.00113067
AT1G74070	Cyclophilin-like peptidyl-prolyl cis-trans isomerase family protein	38.3117	70.0074	-0.868654	0.000905783
AT4G17560	Ribosomal protein L19 family protein	516.991	726.752	-0.488939	3.3303e-06
AT2G36290	alpha/beta-Hydrolases superfamily protein	5010.75	6647.62	-0.407587	0.00038038
AT5G52560	UDP-sugar pyrophosphorylase	1771.01	2352.91	-0.411331	8.98037e-06
AT5G45095	no data	85.3079	122.06	-0.51736	0.0110176
AT1G12070	Immunoglobulin E-set superfamily protein	44.1629	67.9401	-0.620609	0.01016
AT4G28530	NAC domain containing protein 74	117.967	285.662	-1.28218	5.17996e-11
AT1G11070	no data	39.2256	94.0271	-1.27674	3.76553e-09
AT3G27884	other RNA	220.948	496.746	-1.16545	6.98697e-19
AT1G65910	NAC domain containing protein 28	77.783	133.767	-0.806878	0.00286473
AT2G15370	fucosyltransferase 5	442.048	773.475	-0.807515	1.4764e-13
AT2G19970	CAP (Cysteine-rich secretory proteins, Antigen 5, and Pathogenesis-related 1 protein) superfamily protein	2505.7	3330.91	-0.412945	0.0010061
AT1G30515	no data	50.8577	101.463	-1.00613	0.00347203
AT3G57020	Calcium-dependent phosphotriesterase superfamily protein	2045.42	3460.02	-0.763866	0.00990358
AT5G25560	CHY-type/CTCHY-type/RING-type Zinc finger protein	5548.25	6959.87	-0.326463	3.45978e-05
AT1G60095	Mannose-binding lectin superfamily protein	265.147	402.807	-0.624152	0.0269544
AT2G42270	U5 small nuclear ribonucleoprotein helicase	930.389	1121.54	-0.268067	0.0107484
AT1G76080	chloroplastic drought-induced stress protein of 32 kD	254.7	357.47	-0.498077	0.000126682
AT4G34500	Protein kinase superfamily protein	910.108	1065.42	-0.229338	0.0347161
AT1G53480	mto 1 responding down 1	41.4638	2281.1	-5.95871	4.03835e-47
AT5G18850	no data	368.939	551.633	-0.58271	3.14933e-07
AT3G56230	BTB/POZ domain-containing protein	368.743	511.614	-0.468267	0.00361614
AT1G29000	Heavy metal transport/detoxification superfamily protein	93.5515	145.618	-0.629465	0.0218884
AT2G23410	cis-prenyltransferase	194.345	284.508	-0.541406	0.00147061
AT1G53940	GDSL-motif lipase 2	162.716	305.157	-0.924228	8.16573e-07
AT1G03870	FASCICLIN-like arabinoogalactan 9	8015.57	10168.1	-0.333926	0.0188463
AT1G80690	PPPDE putative thiol peptidase family protein	1254.64	1557.83	-0.309705	0.00308442
AT5G40330	myb domain protein 23	231.232	297.271	-0.362528	0.01259
AT5G58550	ETO1-like 2	489.603	595.332	-0.272868	0.0472713
AT3G15200	Tetratricopeptide repeat (TPR)-like superfamily protein	99.8691	142.369	-0.479929	0.0418581
AT1G06830	Glutaredoxin family protein	6.35086	32.8343	-2.40645	3.00444e-08
AT1G06700	Protein kinase superfamily protein	3834.31	4502.46	-0.231312	0.00431666
AT3G44890	ribosomal protein L9	713.946	886.654	-0.310091	0.00794207
AT5G35110	no data	331.023	758.306	-1.13028	7.19285e-09
AT1G69580	Homeodomain-like superfamily protein	1081.03	1343.91	-0.313189	0.000249138
AT1G21760	F-box protein 7	895.859	1064.17	-0.24814	0.00869354
AT2G18550	homeobox protein 21	38.8304	169.018	-2.11585	4.10422e-30
AT5G65207	no data	1410.62	2605.47	-0.88401	1.66468e-07
AT2G20340	Pyridoxal phosphate (PLP)-dependent transferases superfamily protein	88.9285	268.377	-1.58648	2.11225e-21
AT1G08520	ALBINA 1	924.907	1275.11	-0.463316	9.71327e-09
AT5G59290	UDP-glucuronic acid decarboxylase 3	7673.65	9056.69	-0.240236	0.00291994
AT1G15530	Concanavalin A-like lectin protein kinase family protein	352.322	433.558	-0.301069	0.0182494
AT1G75700	HVA22-like protein G	121.992	172.502	-0.505237	0.00630133
AT3G16390	nitrile specifier protein 3	299.276	612.416	-1.02542	1.66839e-16
AT2G35380	Peroxidase superfamily protein	1531.7	2354.67	-0.620694	7.8612e-11
AT4G13620	Integrase-type DNA-binding superfamily protein	554.703	777.388	-0.493919	0.000533291
AT1G43605	no data	2.61892	17.412	-2.67336	5.01231e-07
AT3G12977	NAC (No Apical Meristem) domain transcriptional regulator superfamily protein	322.571	416.747	-0.371276	0.00272487
AT2G33770	phosphate 2	4529.35	5698.38	-0.325436	0.000846212
AT1G42550	plastid movement impaired1	40.2783	123.603	-1.57416	1.82506e-07
AT3G07970	Pectin lyase-like superfamily protein	154.84	282.717	-0.864786	1.51645e-05
AT3G11750	Dihydroneopterin aldolase	32.9597	57.4323	-0.801293	0.00462619
AT2G15440	Protein of unknown function (DUF579)	326.134	452.69	-0.465375	0.00158073
AT5G18340	ARM repeat superfamily protein	29.4671	51.1363	-0.822593	0.00961113
AT2G01818	PLATZ transcription factor family protein	503.627	720.123	-0.515971	5.11759e-05
AT3G61790	Protein with RING/U-box and TRAF-like domains	1437.71	1677.32	-0.2226	0.0102024
AT1G03090	methylcrotonyl-CoA carboxylase alpha chain, mitochondrial / 3-methylcrotonyl-CoA carboxylase 1 (MCCA)	1408.1	1713.45	-0.284041	0.000736202
AT2G05441	no data	65.2347	109.661	-0.777502	0.0044291
AT4G30170	Peroxidase family protein	27217.9	32175.7	-0.241853	0.00443575
AT2G41740	villin 2	5974.06	7148.34	-0.257755	0.0021654
AT5G60650	no data	105.33	145.586	-0.482129	0.0248564
AT4G32940	gamma vacuolar processing enzyme	3694.21	4653.88	-0.332103	0.00934816
AT1G61900	no data	891.131	1048.34	-0.238432	0.0233243
AT3G46830	RAB GTPase homolog A2C	3074.19	3570.28	-0.215383	0.00943789
AT3G02690	nodulin MtN21 /EamA-like transporter family protein	328.187	401.059	-0.287545	0.0310475
AT2G47810	nuclear factor Y, subunit B5	39.5823	121.134	-1.61251	4.17434e-16
AT1G68440	no data	3401.22	4251.86	-0.32762	0.000380491
AT1G30370	alpha/beta-Hydrolases superfamily protein	551.149	890.248	-0.752134	4.8876e-05
AT3G23760	no data	39.7419	61.825	-0.63016	0.0157067
AT5G52970	thylakoid lumen 15.0 kDa protein	46.6926	128.739	-1.4613	4.43719e-15
AT4G21440	MYB-like 102	33.3847	60.4935	-0.862381	0.000478963
AT1G58037	Cysteine/Histidine-rich C1 domain family protein	151.434	214.313	-0.500754	0.00285917
AT5G02000	no data	84.5296	113.806	-0.436698	0.035303
AT1G62770	Plant invertase/pectin methylesterase inhibitor superfamily protein	1577.97	1949.6	-0.312064	0.00556407
AT1G58270	TRAF-like family protein	12094.5	18027.6	-0.581541	1.97521e-10
AT5G23235	no data	86.5096	167.26	-0.952118	2.43837e-06
AT3G09020	alpha 1,4-glycosyltransferase family protein	440.425	678.805	-0.636885	1.99435e-08
AT1G57980	Nucleotide-sugar transporter family protein	31.9617	117.027	-1.87791	1.64088e-15
AT1G78140	S-adenosyl-L-methionine-dependent methyltransferases superfamily protein	396.367	469.778	-0.245679	0.0474416
AT2G22330	cytochrome P450, family 79, subfamily B, polypeptide 3	2776.94	7534.71	-1.43181	2.27894e-23
AT3G50400	GDSL-like Lipase/Acylhydrolase superfamily protein	532.92	709.498	-0.407406	0.0242065
AT1G28080	RING finger protein	104.715	152.936	-0.551579	0.0171034
AT5G11510	myb domain protein 3r-4	1087.55	1294.63	-0.251311	0.00608438
AT3G05152	other RNA	16.2455	33.9385	-1.04955	0.00116382
AT3G44220	Late embryogenesis abundant (LEA) hydroxyproline-rich glycoprotein family	179.814	285.76	-0.667728	2.52155e-06
AT1G74890	response regulator 15	185.277	281.267	-0.610696	0.000334364
AT4G29800	PATATIN-like protein 8	501.931	677.892	-0.429273	0.0058797
AT4G04770	ATP binding cassette protein 1	2176.53	2499.99	-0.200386	0.0255196
AT2G24270	aldehyde dehydrogenase 11A3	51.6331	112.497	-1.09568	0.000223889
AT1G23110	no data	15.6941	47.6874	-1.62845	0.000482589
AT5G43780	Pseudouridine synthase/archaeosine transglycosylase-like family protein	5073.99	7086.31	-0.480792	1.12386e-09
AT5G10930	CBL-interacting protein kinase 5	981.932	1241.7	-0.337913	7.5629e-05
AT3G53980	Bifunctional inhibitor/lipid-transfer protein/seed storage 2S albumin superfamily protein	6096.31	13016.8	-1.08657	2.75651e-18
AT1G64000	WRKY DNA-binding protein 56	117.534	192.337	-0.695501	0.0364815
AT5G62630	hipl2 protein precursor	2612.9	3146.84	-0.272587	0.00200108
AT3G48770	DNA binding;ATP binding	18.5237	36.4771	-0.974108	0.00353013
[truncated: 35,347 more rows]

## Sheet: Legend
Légendes
baseMeanA	Moyenne des comptages normalisés de la condition 1.
baseMeanB	Moyenne des comptages normalisés de la condition 2.
log2FoldChange	log-ratio des moyennes des comptages normalisées log2(baseMeanB/baseMeanA).
adjusted.PValue	Proportion moyenne de faux positifs à 0,05.
"-Inf"	Un des deux comptage moyen est à 0.
NoObs	Gène pour lesquel aucun read n'a été trouvé dans aucun des échantillons analysés. Ce sont donc un gène non observé.
filtré	Un gène est filtré si il a moins de 1 read par million dans la moitié des échantillons considérés, toutes conditions confondues.
