# Supplementary material for: An Arabidopsis mutant deficient in phosphatidylinositol-4-phosphate kinases ß1 and ß2 displays altered auxin-related responses in roots
Source: Sci Rep. 2022 Apr 28;12:6947. doi: 10.1038/s41598-022-10458-8 (PMC9051118; doi:10.1038/s41598-022-10458-8)
Supplement: Supplementary file 3 — Supplementary Information 14. [file 41598_2022_10458_MOESM3_ESM.xlsx]

## Sheet: Supplemental table T3
	Supplementary table T3. Clusters of genes, down-regulated in pi4kß1ß2 mutant roots compared to WT ones and down-regulated in curated public transcriptomics experiments dealing with the response to auxin (clusters A,B,C); genes that are down-regulated in pi4kß1ß2 roots, but were shown to be upregulated by auxin in curated public transcriptomics experiments dealing with the response to auxin (clust…
		A		B	C	D	E	F
		At1g19900	AGP13	NPF6.4	At4g02850	ACT4	At3g46810	At1g26420
		ACSS	AGP22	At1g22290	PUP4	At1g58120	At4g12490	UGT74E2
		FAR3	At4g01140	At1g78990	TPPH	At3g26490	CDEF1	GSTF3
		CSLB5	At4g22460	NPF2.3	ATT16	At5g22430	JAL4	NDB4
		PIP2-4	MLP43	At1g03660	At1g64590	AIR1B	GH3.3	ORG3
		At3g19320	ANNAT7	At5g37990	ERFO34	At3g06390	YDK1	PMAT1
		PME16	SCPL31		XTH32	At1g11740	ZPF2	BGLU28
		At4g38690	At1g33100			At2g19060	ACS9	PME60
		At4g12510	At3g26460			At1g76800	CML12	At4g10500
		TIP2-3	IPSP			ATLP-3	MRS2-8	MSRB8
		BGAL4	At5g62330				DIR11	PER10
		At5g46900	At4g01890				EXP12
			MRN1
