# Supplementary material for: An Arabidopsis mutant deficient in phosphatidylinositol-4-phosphate kinases ß1 and ß2 displays altered auxin-related responses in roots
Source: Sci Rep. 2022 Apr 28;12:6947. doi: 10.1038/s41598-022-10458-8 (PMC9051118; doi:10.1038/s41598-022-10458-8)
Supplement: Supplementary file 4 — Supplementary Information 15. [file 41598_2022_10458_MOESM4_ESM.xlsx]

## Sheet: Supplemental table T4
	Supplemental table T4. List of auxin transporter and metabolism genes differentially expressed in roots of pi4kß1ß2 versus WT
						LogRatio
						-2.5	-1.5	-1		1	1.5	2.5
						Pvalue
									1
						0	1e-08	0.05
		Auxin trasporter genes
		id	Annotation		pi4kB1B2.root	WT.root	log2FoldChange	adjusted.PValue
		AT5G16530	Auxin efflux carrier family protein	PIN5	40.2468	204.58	-2.38781	6.80149e-10
		AT2G17500	Auxin efflux carrier family protein	PILS5	7238.79	12512.8	-0.800196	1.45589e-14
		AT2G01420	Auxin efflux carrier family protein	PIN4	1585.18	2232	-0.493092	0.000354108
		AT1G76520	Auxin efflux carrier family protein	PILS3	1986.16	1476.15	0.433431	9.60624e-05
		AT5G57090	Auxin efflux carrier family protein	EIR1, PIN2	7825.96	5271.56	0.569525	7.18791e-16
		AT4G25960	P-glycoprotein 2	ABCB2	290.489	137.759	1.07309	2.20943e-14
		AT5G01240	like AUXIN RESISTANT 1	LAX1	297.825	765.492	-1.35995	1.56631e-40
		AT1G77690	like AUX1 3	LAX3	3092.47	4671.07	-0.599072	5.75055e-10
		AT1G73590	Auxin efflux carrier family protein	PIN1	2572.05	2395.06	0.0927579	0.73163
		AT1G70940	Auxin efflux carrier family protein	PIN3	2659.96	2693.76	-0.0289689	0.927669
		AT2G38120	Transmembrane amino acid transporter family protein	AUX1	6151.44	6104.81	0.0109699	0.938119
		Auxin metabolism genes
		id	Annotation		pi4kB1B2.root	WT.root	log2FoldChange	adjusted.PValue
		AT1G07780	phosphoribosylanthranilate isomerase 1	PAI1	643.094	530.703	0.276156	0.0147316
		AT2G04400	Aldolase-type TIM barrel family protein	IGPS	3653.01	3211.51	0.186059	0.0417167
		AT1G52410	TSK-associating protein 1	TSA1	479.453	1120.18	-1.22391	3.96832e-21
		AT2G27150	abscisic aldehyde oxidase 3	AAO3	1018.47	819.364	0.318165	0.0184362
		AT4G37550	Acetamidase/Formamidase family protein	IAMH1	291.581	615.988	-1.07814	6.28791e-22
		AT4G37560	Acetamidase/Formamidase family protein	IAMH2	22.4028	11.3792	0.994937	0.018537
		AT5G17990	tryptophan biosynthesis 1	TRP1	2959.48	2405.64	0.301566	0.00872165
		AT5G38530	tryptophan synthase beta type 2	TSBtype2	3918.79	3349.83	0.226027	0.00534164
		AT1G04610	YUCCA 3	YUC3	491.198	647.889	-0.408643	0.00459007
		AT2G33230	YUCCA 7	YUC7	26.7829	14.7	0.860522	0.0170875
		AT4G31500	cytochrome P450, family 83, subfamily B, polypeptide 1	CYP83B1	14766.7	19360.5	-0.392041	0.0024087
		AT2G22330	cytochrome P450, family 79, subfamily B, polypeptide 3	CYP79B3	2776.94	7534.71	-1.43181	2.27894e-23
		AT2G30770	cytochrome P450, family 71, subfamily A, polypeptide 13	CYP71A13	332.214	14.2726	4.44582	3.50755e-25
		AT3G44300	nitrilase 2	NIT2	8123.62	3498.14	1.2207	1.33776e-34
		AT5G22300	nitrilase 4	NIT4	312.918	58.959	2.42239	4.41923e-36
		Enzymes involved in auxin conjugation
		id	Annotation		pi4kB1B2.root	WT.root	log2FoldChange	adjusted.PValue
		AT3G02875	Peptidase M20/M25/M40 family protein	ILR1	1098.16	925.59	0.248155	0.0121202
		AT1G48690	Auxin-responsive GH3 family protein		518.014	775.263	-0.584366	0.000972481
		AT5G13360	Auxin-responsive GH3 family protein		1331.43	1105.13	0.268697	0.00207197
		AT5G51470	Auxin-responsive GH3 family protein		454.179	351.918	0.362534	0.00821828
		AT1G23160	Auxin-responsive GH3 family protein	GH3.7	733.207	546.305	0.423491	5.04345e-05
		AT2G14960	Auxin-responsive GH3 family protein	GH3.1	309.28	209.554	0.566899	0.0224046
		AT5G54510	Auxin-responsive GH3 family protein	DFL1	2352.18	1461.33	0.670495	0.00341845
		AT5G13370	Auxin-responsive GH3 family protein	GH3.15	667.04	211.69	1.65414	3.71195e-44
		AT4G37390	Auxin-responsive GH3 family protein	BRU6	1370.92	404.439	1.78266	4.28673e-06
		AT2G23170	Auxin-responsive GH3 family protein	GH3.3	1170.73	182.808	2.6968	1.10289e-07
		AT5G13320	Auxin-responsive GH3 family protein	GH3.12	195.875	10.5572	4.12774	3.80181e-46
